# Supplementary material for: iTRAQ-Based Comparative Proteomic Analysis of the Roots of TWO Winter Turnip Rapes (Brassica rapa L.) with Different Freezing-Tolerance
Source: Int J Mol Sci. 2018 Dec 17;19(12):4077. doi: 10.3390/ijms19124077 (PMC6321220; doi:10.3390/ijms19124077)
Supplement: Supplementary file 1 [file ijms-19-04077-s001.zip]

Archive with 6 entries (5 files):
- Supplementary files- ijms-387367/
- Supplementary files- ijms-387367/Fig S1.png
- Supplementary files- ijms-387367/Fig S2.jpg
- Supplementary files- ijms-387367/Fig S3.jpg
- Supplementary files- ijms-387367/Fig S4.jpg
- Supplementary files- ijms-387367/Supplementary Table S1-6.xlsx
