# Supplementary material for: iTRAQ-Based Comparative Proteomic Analysis of the Roots of TWO Winter Turnip Rapes (Brassica rapa L.) with Different Freezing-Tolerance
Source: Int J Mol Sci. 2018 Dec 17;19(12):4077. doi: 10.3390/ijms19124077 (PMC6321220; doi:10.3390/ijms19124077)
Supplement: Supplementary file 1 [file ijms-19-04077-s001.zip › Supplementary files- ijms-387367/Supplementary Table S1-6.xlsx]

## Sheet: Supplementary Table S1
Table S1. Overview of proteins identified under cold stress.
ID	Accession	Description	Molecular	Probability	Coverage	#Spectra	#Unique_peptide	#Unique_Spectra	FDR	Percent_x000D_	molecular_function																					cellular_component
1	BraA01002772	BraA01002772	212 kDa	100%	21%	81	32	51	0.006	0.030%_x000D_			.														.											.			.
2	BraA10000055	BraA10000055	92 kDa	100%	38%	158	27	54		0.059%_x000D_			.		.																							.			.
3	BraA03005917	BraA03005917	145 kDa	100%	25%	75	27	46		0.028%_x000D_					.																							.
4	BraA03000850	BraA03000850	84 kDa	100%	44%	153	27	54		0.057%_x000D_			.		.																							.			.						.
5	BraA01002443	BraA01002443	92 kDa	100%	47%	142	26	53		0.053%_x000D_			.		.																							.			.
6	BraA09003537	BraA09003537	285 kDa	100%	12%	41	25	36		0.015%_x000D_																												.
7	BraA07003392	BraA07003392	93 kDa	100%	35%	130	25	53		0.048%_x000D_		.	.																									.			.						.		.
8	BraA08004228	BraA08004228	138 kDa	100%	22%	65	24	42		0.024%_x000D_		.															.											.
9	BraA07002779	BraA07002779	182 kDa	100%	18%	57	24	36		0.021%_x000D_					.																							.
10	BraA08001851	BraA08001851	188 kDa	100%	19%	54	23	35		0.020%_x000D_					.																							.
11	BraA03001656	BraA03001656	74 kDa	100%	42%	164	22	48		0.061%_x000D_			.																									.			.
12	BraA06002316	BraA06002316	167 kDa	100%	18%	61	22	36		0.023%_x000D_		.	.		.																							.			.
13	BraA04003117	BraA04003117	182 kDa	100%	16%	45	19	29		0.017%_x000D_					.
14	BraA02000285	BraA02000285	60 kDa	100%	52%	123	19	52		0.046%_x000D_		.	.																									.
15	BraA06001438	BraA06001438	155 kDa	100%	19%	55	19	33		0.020%_x000D_		.
16	BraA06003715	BraA06003715	60 kDa	100%	39%	41	18	25		0.015%_x000D_					.																							.
17	BraA06000910	BraA06000910	84 kDa	100%	32%	56	18	33		0.021%_x000D_			.																									.
18	BraA06003223	BraA06003223	109 kDa	100%	24%	32	18	28		0.012%_x000D_			.		.																							.									.
19	BraA05000989	BraA05000989	138 kDa	100%	20%	36	18	25		0.013%_x000D_					.																							.			.
20	BraA09001178	BraA09001178	230 kDa	100%	12%	32	18	25		0.012%_x000D_					.																							.			.
21	BraA02001719	BraA02001719	46 kDa	100%	46%	47	17	27		0.017%_x000D_			.		.																							.			.						.
22	BraA03001918	BraA03001918	48 kDa	100%	45%	107	17	38		0.040%_x000D_			.		.																							.			.						.
23	BraA03000501	BraA03000501	68 kDa	100%	40%	88	17	27		0.033%_x000D_			.		.
24	BraA01001443	BraA01001443	94 kDa	100%	21%	64	17	28		0.024%_x000D_			.																									.			.						.
25	BraA08004173	BraA08004173	72 kDa	100%	37%	45	17	27		0.017%_x000D_			.																									.
26	BraA08002825	BraA08002825 >BraA08002824	71 kDa	100%	40%	117	17	45		0.044%_x000D_			.																									.			.						.
27	BraA06002521	BraA06002521	37 kDa	100%	57%	129	17	39		0.048%_x000D_			.		.																							.			.						.
28	BraA08004913	BraA08004913	57 kDa	100%	42%	92	16	34		0.034%_x000D_		.	.																		.							.			.						.
29	BraA07003441	BraA07003441	42 kDa	100%	57%	63	16	32		0.023%_x000D_					.																							.			.						.
30	BraA01000002	BraA01000002	48 kDa	100%	45%	63	16	33		0.023%_x000D_					.																							.
31	BraA02000321	BraA02000321	42 kDa	100%	55%	123	16	31		0.046%_x000D_			.														.											.			.
32	BraA04002308	BraA04002308	50 kDa	100%	48%	164	16	46		0.061%_x000D_			.		.												.											.
33	BraA02002994	BraA02002994	69 kDa	100%	29%	87	16	33		0.032%_x000D_
34	BraA08000816	BraA08000816	49 kDa	100%	47%	89	16	34		0.033%_x000D_			.		.																							.			.						.
35	BraA08002795	BraA08002795	109 kDa	100%	20%	27	16	21		0.010%_x000D_			.		.																							.									.
36	BraA05004796	BraA05004796	56 kDa	100%	37%	59	15	32		0.022%_x000D_			.		.																							.			.						.
37	BraA08002203	BraA08002203	53 kDa	100%	45%	89	15	31		0.033%_x000D_			.		.																							.			.						.
38	BraA03001323	BraA03001323	80 kDa	100%	23%	68	15	28		0.025%_x000D_			.		.																							.			.						.
39	BraA08005502	BraA08005502	61 kDa	100%	31%	65	15	27		0.024%_x000D_			.		.																							.			.						.
40	BraA09000530	BraA09000530	50 kDa	100%	39%	82	15	25		0.030%_x000D_			.																									.									.
41	BraA01000382	BraA01000382	98 kDa	100%	21%	39	15	20		0.015%_x000D_			.														.											.			.
42	BraA03000626	BraA03000626	114 kDa	100%	21%	44	15	28		0.016%_x000D_			.		.																							.									.
43	BraA07003285	BraA07003285	56 kDa	100%	34%	64	15	31		0.024%_x000D_			.		.				.																			.
44	BraA03000598	BraA03000598	41 kDa	100%	35%	121	14	33		0.045%_x000D_		.	.																					.
45	BraA09001580	BraA09001580	49 kDa	100%	43%	53	14	24		0.020%_x000D_			.		.																							.
46	BraA05004375	BraA05004375	217 kDa	100%	9.8%	24	14	20		0.0089%_x000D_					.																							.			.
47	BraA01000494	BraA01000494	98 kDa	100%	18%	38	14	22		0.014%_x000D_			.		.																							.
48	BraA06001036	BraA06001036	50 kDa	100%	46%	160	14	45		0.059%_x000D_			.		.												.											.			.
49	BraA06000585	BraA06000585	39 kDa	100%	45%	84	14	28		0.031%_x000D_			.																		.							.									.
50	BraA05001536	BraA05001536	256 kDa	100%	7.7%	23	14	18		0.0086%_x000D_			.		.																							.			.
51	BraA01001801	BraA01001801	98 kDa	100%	22%	27	14	17		0.010%_x000D_			.		.																							.
52	BraA06003666	BraA06003666	89 kDa	100%	20%	52	14	25		0.019%_x000D_
53	BraA09002221	BraA09002221	54 kDa	100%	34%	106	14	33		0.039%_x000D_			.		.																							.
54	BraA08004468	BraA08004468	82 kDa	100%	22%	22	14	16		0.0082%_x000D_																												.			.						.
55	BraA01000274	BraA01000274	107 kDa	100%	17%	53	14	26		0.020%_x000D_			.		.																							.			.						.
56	BraA01002420	BraA01002420	104 kDa	100%	15%	38	14	24		0.014%_x000D_																	.											.
57	BraA07001232	BraA07001232	39 kDa	100%	65%	172	13	46		0.064%_x000D_			.		.																							.
58	BraA01002387	BraA01002387	48 kDa	100%	34%	58	13	23		0.022%_x000D_			.					.																				.			.
59	BraA03004991	BraA03004991	61 kDa	100%	32%	35	13	25		0.013%_x000D_			.						.												.							.
60	BraA08004851	BraA08004851	56 kDa	100%	37%	35	13	20		0.013%_x000D_			.		.				.																			.
61	BraA06003489	BraA06003489	68 kDa	100%	29%	34	13	21		0.013%_x000D_			.		.																							.									.
62	BraA08000608	BraA08000608	44 kDa	100%	39%	73	13	24		0.027%_x000D_			.		.																							.			.
63	BraA01002506	BraA01002506	112 kDa	100%	16%	27	13	18		0.010%_x000D_			.		.																							.			.						.
64	BraA08000447	BraA08000447	385 kDa	100%	4.9%	21	13	17		0.0078%_x000D_					.																							.
65	BraA06003657	BraA06003657	106 kDa	100%	16%	29	13	17		0.011%_x000D_			.														.											.			.
66	BraA05003232	BraA05003232	95 kDa	100%	41%	57	13	27		0.021%_x000D_			.		.																							.			.
67	BraA07002807	BraA07002807	39 kDa	100%	33%	128	13	38		0.048%_x000D_			.																		.							.			.						.
68	BraA02002979	BraA02002979	95 kDa	100%	18%	70	13	31		0.026%_x000D_			.		.																							.			.						.
69	BraA01000117	BraA01000117	73 kDa	100%	25%	75	13	31		0.028%_x000D_			.		.																							.
70	BraA01002880	BraA01002880	60 kDa	100%	41%	70	13	23		0.026%_x000D_			.		.																							.			.
71	BraA10000203	BraA10000203	83 kDa	100%	18%	30	13	19		0.011%_x000D_					.				.																			.									.
72	BraSca000815	BraSca000815	70 kDa	100%	26%	51	13	28		0.019%_x000D_					.																							.			.						.
73	BraA05002078	BraA05002078	36 kDa	100%	38%	40	12	22		0.015%_x000D_			.																		.							.			.						.
74	BraA05003281	BraA05003281	31 kDa	100%	53%	324	12	46		0.12%_x000D_			.																									.									.
75	BraA05003610	BraA05003610	60 kDa	100%	27%	36	12	21		0.013%_x000D_			.																									.
76	BraA01002710	BraA01002710	36 kDa	100%	52%	155	12	46		0.058%_x000D_			.												.
77	BraA03005704	BraA03005704	98 kDa	100%	17%	25	12	19		0.0093%_x000D_			.		.																							.
78	BraA04003306	BraA04003306	34 kDa	100%	48%	70	12	26		0.026%_x000D_																												.			.
79	BraA09001496	BraA09001496	43 kDa	100%	51%	72	12	25		0.027%_x000D_			.		.																							.			.						.
80	BraA01000380	BraA01000380	149 kDa	100%	12%	41	12	18		0.015%_x000D_			.		.																							.
81	BraA10000457	BraA10000457	54 kDa	100%	30%	29	12	18		0.011%_x000D_			.		.																							.
82	BraA06004460	BraA06004460	62 kDa	100%	24%	52	12	23		0.019%_x000D_			.		.																							.
83	BraA06005648	BraA06005648	115 kDa	100%	16%	35	12	19		0.013%_x000D_			.		.																							.									.
84	BraA06001869	BraA06001869	54 kDa	100%	38%	67	12	27		0.025%_x000D_		.	.																									.			.								.
85	BraA06002976	BraA06002976	98 kDa	100%	19%	24	12	17		0.0089%_x000D_			.		.																							.			.
86	BraA08000906	BraA08000906	45 kDa	100%	44%	48	12	25		0.018%_x000D_			.		.																							.
87	BraA03001584	BraA03001584	103 kDa	100%	20%	31	12	19		0.012%_x000D_			.		.																							.
88	BraA07001320	BraA07001320	67 kDa	100%	31%	27	12	18		0.010%_x000D_															.													.			.						.
89	BraA06002273	BraA06002273	81 kDa	100%	18%	42	12	20		0.016%_x000D_		.	.		.																							.
90	BraA05000496	BraA05000496	38 kDa	100%	47%	72	12	25		0.027%_x000D_			.		.																							.			.						.
91	BraA03001004	BraA03001004	57 kDa	100%	31%	24	12	17		0.0089%_x000D_			.																									.
92	BraA09004196	BraA09004196	52 kDa	100%	33%	31	12	21		0.012%_x000D_					.																							.									.
93	BraA05004240	BraA05004240	29 kDa	100%	46%	49	12	18		0.018%_x000D_			.		.																							.			.
94	BraA09004015	BraA09004015	81 kDa	100%	20%	29	12	19		0.011%_x000D_			.		.																							.			.
95	BraA08002372	BraA08002372	47 kDa	100%	30%	157	12	27		0.058%_x000D_					.																							.									.
96	BraA07003022	BraA07003022	153 kDa	100%	12%	28	12	18		0.010%_x000D_			.		.																							.
97	BraA09000511	BraA09000511	62 kDa	100%	27%	92	12	27		0.034%_x000D_					.										.													.
98	BraA06004643	BraA06004643	84 kDa	100%	21%	40	12	26		0.015%_x000D_					.																							.									.
99	BraA06004764	BraA06004764	115 kDa	100%	18%	33	12	22		0.012%_x000D_			.		.																							.
100	BraA03003193	BraA03003193	59 kDa	100%	32%	37	11	19		0.014%_x000D_			.																									.			.
101	BraA09003674	BraA09003674	138 kDa	100%	11%	26	11	19		0.0097%_x000D_			.		.																							.
102	BraA10000671	BraA10000671	80 kDa	100%	20%	49	11	25		0.018%_x000D_					.																							.			.
103	BraA04000365	BraA04000365	42 kDa	100%	40%	64	11	22		0.024%_x000D_					.																							.
104	BraA09001058	BraA09001058	62 kDa	100%	25%	32	11	20		0.012%_x000D_																												.			.
105	BraA07003389	BraA07003389	45 kDa	100%	31%	97	11	30		0.036%_x000D_			.																									.									.
106	BraA04003600	BraA04003600	62 kDa	100%	24%	29	11	18		0.011%_x000D_			.																									.
107	BraA01001135	BraA01001135	74 kDa	100%	22%	27	11	20		0.010%_x000D_					.																							.			.
108	BraA03004588	BraA03004588	53 kDa	100%	26%	56	11	23		0.021%_x000D_			.		.				.												.							.
109	BraA08001408	BraA08001408	41 kDa	100%	38%	88	11	23		0.033%_x000D_			.		.																					.		.
110	BraA08003017	BraA08003017	76 kDa	100%	21%	28	11	19		0.010%_x000D_					.																							.									.
111	BraA06002896	BraA06002896	36 kDa	100%	47%	114	11	32		0.042%_x000D_			.																		.							.									.
112	BraA06003188	BraA06003188	54 kDa	100%	31%	44	11	27		0.016%_x000D_			.		.				.																			.									.
113	BraA04002193	BraA04002193	67 kDa	100%	21%	17	11	13		0.0063%_x000D_			.																									.									.
114	BraA08004729	BraA08004729	69 kDa	100%	23%	34	11	21		0.013%_x000D_					.																							.
115	BraA02001045	BraA02001045	86 kDa	100%	16%	142	11	23		0.053%_x000D_			.		.																							.			.
116	BraA03005064	BraA03005064	64 kDa	100%	23%	21	11	15		0.0078%_x000D_					.				.																			.
117	BraA03004700	BraA03004700	58 kDa	100%	31%	28	11	20		0.010%_x000D_			.		.																							.
118	BraA09001926	BraA09001926	39 kDa	100%	44%	53	11	23		0.020%_x000D_																								.				.			.						.
119	BraA08002337	BraA08002337	55 kDa	100%	32%	69	11	29		0.026%_x000D_			.		.
120	BraA06002068	BraA06002068	27 kDa	100%	36%	47	11	20		0.017%_x000D_			.																									.
121	BraA05004378	BraA05004378	42 kDa	100%	47%	49	11	20		0.018%_x000D_			.		.																							.			.
122	BraA08002606	BraA08002606	54 kDa	100%	27%	70	11	22		0.026%_x000D_			.		.																							.
123	BraA07003220	BraA07003220	68 kDa	100%	25%	21	11	16		0.0078%_x000D_			.		.																							.											.
124	BraA01003206	BraA01003206	59 kDa	100%	27%	33	11	18		0.012%_x000D_			.		.																							.
125	BraA02000028	BraA02000028	66 kDa	100%	25%	37	11	19		0.014%_x000D_			.		.																							.
126	BraA02000867	BraA02000867	81 kDa	100%	20%	32	10	12		0.012%_x000D_			.		.																							.
127	BraA08000712	BraA08000712	103 kDa	100%	15%	21	10	14		0.0078%_x000D_			.		.																																.
128	BraA05001745	BraA05001745	75 kDa	100%	20%	32	10	17		0.012%_x000D_			.		.																							.
129	BraA06004127	BraA06004127	62 kDa	100%	24%	18	10	13		0.0067%_x000D_																								.				.			.
130	BraA03004650	BraA03004650	46 kDa	100%	30%	32	10	17		0.012%_x000D_			.		.				.																			.									.
131	BraA03004791	BraA03004791	78 kDa	100%	19%	29	10	15		0.011%_x000D_					.																							.
132	BraA05000558	BraA05000558	65 kDa	100%	24%	37	10	18		0.014%_x000D_			.		.																			.				.
133	BraA02000590	BraA02000590	67 kDa	100%	23%	79	10	26		0.029%_x000D_		.																						.				.
134	BraA08002755	BraA08002755	36 kDa	100%	43%	38	10	25		0.014%_x000D_			.		.																							.			.						.
135	BraA09005099	BraA09005099	69 kDa	100%	25%	34	10	19		0.013%_x000D_			.		.																							.
136	BraA10001163	BraA10001163	54 kDa	100%	25%	52	10	20		0.019%_x000D_					.										.																						.
137	BraA06006187	BraA06006187	41 kDa	100%	31%	37	10	18		0.014%_x000D_			.		.																							.
138	BraA07000424	BraA07000424	134 kDa	100%	8.5%	18	10	13		0.0067%_x000D_			.																									.
139	BraA01002765	BraA01002765	135 kDa	100%	10%	13	10	12		0.0048%_x000D_			.																									.			.
140	BraA07001325	BraA07001325	66 kDa	100%	24%	21	10	14		0.0078%_x000D_					.																							.
141	BraA05003386	BraA05003386	43 kDa	100%	34%	347	10	54		0.13%_x000D_					.																							.			.						.
142	BraA09000414	BraA09000414	128 kDa	100%	11%	20	10	13		0.0074%_x000D_			.		.																							.			.
143	BraA07003257	BraA07003257	41 kDa	100%	28%	32	10	15		0.012%_x000D_			.		.
144	BraA02000930	BraA02000930	148 kDa	100%	9.0%	26	10	13		0.0097%_x000D_			.		.				.																			.									.
145	BraA08005040	BraA08005040	142 kDa	100%	10%	26	10	18		0.0097%_x000D_			.		.				.
146	BraA05000662	BraA05000662	211 kDa	100%	6.7%	33	10	16		0.012%_x000D_			.																									.
147	BraA09005043	BraA09005043	96 kDa	100%	17%	33	10	16		0.012%_x000D_					.																							.			.						.
148	BraA09003614	BraA09003614	86 kDa	100%	15%	31	10	18		0.012%_x000D_					.																							.
149	BraA08001094	BraA08001094	30 kDa	100%	38%	34	10	15		0.013%_x000D_					.																							.			.
150	BraA02001667	BraA02001667	118 kDa	100%	12%	15	10	12		0.0056%_x000D_			.		.																							.
151	BraA05002779	BraA05002779	57 kDa	100%	24%	24	10	12		0.0089%_x000D_			.																									.
152	BraA06003200	BraA06003200	63 kDa	100%	21%	24	10	14		0.0089%_x000D_			.		.																							.
153	BraA01001107	BraA01001107	60 kDa	100%	20%	37	10	18		0.014%_x000D_			.		.				.																			.			.						.
154	BraA04002454	BraA04002454	27 kDa	100%	37%	32	10	13		0.012%_x000D_			.														.											.			.
155	BraA01001021	BraA01001021	45 kDa	100%	26%	53	10	22		0.020%_x000D_			.		.																							.			.						.
156	BraA04000153	BraA04000153	79 kDa	100%	17%	29	10	15		0.011%_x000D_					.																							.
157	BraA05004552	BraA05004552	50 kDa	100%	33%	23	10	13		0.0086%_x000D_			.																									.			.
158	BraA08003345	BraA08003345	56 kDa	100%	27%	37	10	15		0.014%_x000D_			.		.																							.
159	BraA07003366	BraA07003366	75 kDa	100%	16%	28	10	15		0.010%_x000D_			.		.																							.			.
160	BraA07003384	BraA07003384	50 kDa	100%	28%	85	10	25		0.032%_x000D_			.																									.			.						.
161	BraA01002540	BraA01002540	64 kDa	100%	20%	142	10	31		0.053%_x000D_					.										.													.									.
162	BraA09002985	BraA09002985	63 kDa	100%	21%	25	10	17		0.0093%_x000D_			.		.																							.									.
163	BraA02002877	BraA02002877	66 kDa	100%	24%	25	10	15		0.0093%_x000D_			.		.																							.
164	BraA08001673	BraA08001673	48 kDa	100%	29%	34	10	17		0.013%_x000D_					.																							.
165	BraA06001932	BraA06001932	33 kDa	100%	43%	23	10	16		0.0086%_x000D_			.																									.
166	BraA06003212	BraA06003212	51 kDa	100%	25%	19	10	15		0.0071%_x000D_		.																										.
167	BraA05000391	BraA05000391	33 kDa	100%	44%	26	10	15		0.0097%_x000D_		.																						.				.			.
168	BraA09001389	BraA09001389	67 kDa	100%	22%	18	10	16		0.0067%_x000D_			.		.																							.
169	BraA02001875	BraA02001875	60 kDa	100%	32%	53	10	22		0.020%_x000D_			.		.																							.			.						.
170	BraA05002827	BraA05002827	198 kDa	100%	6.8%	21	9	14		0.0078%_x000D_			.		.
171	BraA03000998	BraA03000998	92 kDa	100%	36%	48	9	20		0.018%_x000D_			.		.																							.			.
172	BraA06002642	BraA06002642	33 kDa	100%	43%	27	9	14		0.010%_x000D_					.																							.									.
173	BraA09004600	BraA09004600	45 kDa	100%	30%	34	9	20		0.013%_x000D_			.		.																							.
174	BraA02003177	BraA02003177	62 kDa	100%	20%	24	9	18		0.0089%_x000D_			.																									.			.
175	BraA07003153	BraA07003153	82 kDa	100%	14%	23	9	14		0.0086%_x000D_															.													.			.
176	BraA01000610	BraA01000610	96 kDa	100%	13%	21	9	17		0.0078%_x000D_			.		.																							.									.
177	BraA08002539	BraA08002539	58 kDa	100%	23%	33	9	16		0.012%_x000D_																												.			.
178	BraA08002599	BraA08002599	289 kDa	100%	3.8%	31	9	15		0.012%_x000D_			.		.																							.									.
179	BraA06005854	BraA06005854	52 kDa	100%	25%	20	9	15		0.0074%_x000D_					.																			.				.
180	BraA06000112	BraA06000112	35 kDa	100%	28%	49	9	14		0.018%_x000D_			.																		.							.									.
181	BraA07001645	BraA07001645	88 kDa	100%	15%	20	9	13		0.0074%_x000D_			.		.																							.
182	BraA03003152	BraA03003152	94 kDa	100%	14%	14	9	13		0.0052%_x000D_			.		.																							.
183	BraA07002847	BraA07002847	87 kDa	100%	14%	23	9	12		0.0086%_x000D_		.	.																					.				.			.						.
184	BraA08004221	BraA08004221	69 kDa	100%	17%	16	9	13		0.0059%_x000D_																								.
185	BraA08001960	BraA08001960	86 kDa	100%	15%	29	9	20		0.011%_x000D_					.																																.
186	BraA08000511	BraA08000511	55 kDa	100%	25%	21	9	15		0.0078%_x000D_			.		.																							.									.
187	BraA02002684	BraA02002684	70 kDa	100%	19%	14	9	12		0.0052%_x000D_			.																									.
188	BraA08002970	BraA08002970	74 kDa	100%	17%	20	9	13		0.0074%_x000D_			.																									.									.
189	BraA03003512	BraA03003512	75 kDa	100%	16%	22	9	14		0.0082%_x000D_					.																							.									.
190	BraA01001108	BraA01001108	149 kDa	100%	20%	18	9	13		0.0067%_x000D_					.																							.
191	BraA03004267	BraA03004267	29 kDa	100%	39%	29	9	14		0.011%_x000D_																	.
192	BraA03000317	BraA03000317	108 kDa	100%	9.9%	18	9	12		0.0067%_x000D_			.		.																							.			.
193	BraA03000963	BraA03000963	36 kDa	100%	33%	28	9	14		0.010%_x000D_			.		.																							.
194	BraA08005742	BraA08005742	70 kDa	100%	20%	29	9	17		0.011%_x000D_					.
195	BraA05004391	BraA05004391	77 kDa	100%	16%	14	9	11		0.0052%_x000D_					.																							.
196	BraA07000734	BraA07000734	59 kDa	100%	18%	29	9	14		0.011%_x000D_			.																									.			.
197	BraA03001768	BraA03001768	52 kDa	100%	29%	25	9	15		0.0093%_x000D_					.																							.
198	BraA06003112	BraA06003112	77 kDa	100%	16%	24	9	14		0.0089%_x000D_			.		.																							.									.
199	BraA02002990	BraA02002990	73 kDa	100%	16%	23	9	14		0.0086%_x000D_			.		.																							.
200	BraA06006195	BraA06006195	104 kDa	100%	13%	26	9	16		0.0097%_x000D_					.																							.
201	BraA03003621	BraA03003621	50 kDa	100%	28%	14	9	12		0.0052%_x000D_					.																							.									.
202	BraA03001447	BraA03001447	240 kDa	100%	5.4%	14	9	12		0.0052%_x000D_		.	.		.																			.				.
203	BraA01000679	BraA01000679	62 kDa	100%	23%	20	9	12		0.0074%_x000D_			.		.																							.			.
204	BraA05004193	BraA05004193	59 kDa	100%	22%	44	9	19		0.016%_x000D_					.																							.			.
205	BraA03003123	BraA03003123	46 kDa	100%	27%	14	9	11		0.0052%_x000D_																												.
206	BraA03000131	BraA03000131	47 kDa	100%	33%	22	9	14		0.0082%_x000D_			.		.				.																			.
207	BraA08002903	BraA08002903	54 kDa	100%	22%	21	9	13		0.0078%_x000D_					.																							.
208	BraA05004272	BraA05004272	69 kDa	100%	20%	25	9	13		0.0093%_x000D_			.		.																							.
209	BraA06004570	BraA06004570	104 kDa	100%	11%	21	9	13		0.0078%_x000D_			.		.																							.									.
210	BraA05004215	BraA05004215	50 kDa	100%	27%	25	9	14		0.0093%_x000D_					.																							.
211	BraA04003292	BraA04003292	41 kDa	100%	39%	18	9	13		0.0067%_x000D_			.		.																							.									.
212	BraA05004279	BraA05004279	564 kDa	100%	2.6%	12	9	10		0.0045%_x000D_			.		.																							.			.
213	BraA07002742	BraA07002742	66 kDa	100%	17%	31	9	16		0.012%_x000D_																												.			.
214	BraA01001488	BraA01001488	67 kDa	100%	20%	24	9	13		0.0089%_x000D_					.																							.
215	BraA03004894	BraA03004894	41 kDa	100%	49%	19	9	13		0.0071%_x000D_			.		.																							.
216	BraA03002475	BraA03002475	21 kDa	100%	54%	101	9	22		0.038%_x000D_			.												.													.			.
217	BraA10000398	BraA10000398	236 kDa	100%	4.7%	21	9	14		0.0078%_x000D_			.																									.
218	BraA03002528	BraA03002528	67 kDa	100%	22%	26	9	14		0.0097%_x000D_			.		.																							.									.
219	BraA10000712	BraA10000712	66 kDa	100%	21%	39	9	21		0.015%_x000D_			.		.																							.
220	BraA05003182	BraA05003182	70 kDa	100%	21%	31	9	16		0.012%_x000D_			.					.																				.			.						.
221	BraA06002955	BraA06002955	48 kDa	100%	18%	23	9	12		0.0086%_x000D_			.																									.									.
222	BraA04001712	BraA04001712	77 kDa	100%	19%	29	9	16		0.011%_x000D_			.		.																							.
223	BraA05003954	BraA05003954	253 kDa	100%	5.8%	12	8	10		0.0045%_x000D_					.																							.
224	BraA05003573	BraA05003573	41 kDa	100%	28%	49	8	20		0.018%_x000D_			.												.
225	BraA01000246	BraA01000246	54 kDa	100%	18%	59	8	16		0.022%_x000D_					.																							.									.
226	BraA05005240	BraA05005240	53 kDa	100%	22%	18	8	12		0.0067%_x000D_			.		.																							.
227	BraA05001431	BraA05001431	55 kDa	100%	25%	26	8	15		0.0097%_x000D_			.		.				.																			.
228	BraA03004597	BraA03004597	87 kDa	100%	12%	17	8	12		0.0063%_x000D_					.																							.
229	BraA08001514	BraA08001514	29 kDa	100%	54%	54	8	22		0.020%_x000D_		.																										.
230	BraA10000164	BraA10000164	113 kDa	100%	11%	13	8	10		0.0048%_x000D_		.	.																									.
231	BraA07003488	BraA07003488	43 kDa	100%	22%	20	8	11		0.0074%_x000D_			.		.																							.
232	BraA08002896	BraA08002896	46 kDa	100%	26%	36	8	14		0.013%_x000D_					.																							.			.						.
233	BraA01001405	BraA01001405	75 kDa	100%	15%	11	8	10		0.0041%_x000D_					.																							.
234	BraA06002134	BraA06002134	53 kDa	100%	20%	50	8	19		0.019%_x000D_			.		.																							.
235	BraA06001715	BraA06001715	78 kDa	100%	17%	10	8	9		0.0037%_x000D_																												.									.
236	BraA04002130	BraA04002130	27 kDa	100%	40%	39	8	14		0.015%_x000D_					.																							.									.
237	BraA01000503	BraA01000503	139 kDa	100%	10%	20	8	13		0.0074%_x000D_			.		.																							.									.
238	BraA09000319	BraA09000319	116 kDa	100%	10%	14	8	12		0.0052%_x000D_		.	.																									.
239	BraA06003926	BraA06003926	43 kDa	100%	23%	15	8	10		0.0056%_x000D_
240	BraA09002404	BraA09002404	171 kDa	100%	6.4%	13	8	9		0.0048%_x000D_		.	.																					.				.			.
241	BraA05003843	BraA05003843	96 kDa	100%	14%	15	8	14		0.0056%_x000D_		.																										.
242	BraA03000418	BraA03000418	73 kDa	100%	35%	18	8	12		0.0067%_x000D_			.																									.
243	BraA04002666	BraA04002666	60 kDa	100%	18%	23	8	11		0.0086%_x000D_			.		.				.																			.			.
244	BraA10000554	BraA10000554	64 kDa	100%	17%	16	8	13		0.0059%_x000D_			.		.																							.
245	BraA06002220	BraA06002220	54 kDa	100%	22%	15	8	10		0.0056%_x000D_			.		.																							.
246	BraA03006089	BraA03006089	98 kDa	100%	12%	14	8	13		0.0052%_x000D_		.	.																									.			.
247	BraA08002391	BraA08002391	79 kDa	100%	16%	19	8	12		0.0071%_x000D_			.		.																							.									.
248	BraA09002501	BraA09002501	48 kDa	100%	22%	35	8	17		0.013%_x000D_			.		.																							.									.
249	BraA05003485	BraA05003485	143 kDa	100%	7.6%	13	8	11		0.0048%_x000D_			.																									.
250	BraA08004070	BraA08004070	46 kDa	100%	23%	35	8	20		0.013%_x000D_			.		.																							.
251	BraA05004589	BraA05004589	78 kDa	100%	14%	20	8	15		0.0074%_x000D_					.																							.
252	BraA06006285	BraA06006285	58 kDa	100%	17%	13	8	10		0.0048%_x000D_					.																							.
253	BraA03000092	BraA03000092	40 kDa	100%	28%	17	8	12		0.0063%_x000D_			.		.																							.
254	BraA04002539	BraA04002539	109 kDa	100%	11%	31	8	15		0.012%_x000D_															.													.
255	BraA03004886	BraA03004886	34 kDa	100%	31%	60	8	24		0.022%_x000D_					.																							.			.						.
256	BraA04002880	BraA04002880	82 kDa	100%	15%	17	8	12		0.0063%_x000D_					.																										.						.
257	BraA09002428	BraA09002428	130 kDa	100%	10%	36	8	15		0.013%_x000D_			.		.																							.									.
258	BraA09005102	BraA09005102	57 kDa	100%	20%	38	8	16		0.014%_x000D_			.		.																							.
259	BraA06003870	BraA06003870	90 kDa	100%	14%	20	8	11		0.0074%_x000D_			.																									.			.
260	BraA03002375	BraA03002375	30 kDa	100%	38%	17	8	12		0.0063%_x000D_			.		.																							.			.
261	BraA09004592	BraA09004592	52 kDa	100%	24%	23	8	13		0.0086%_x000D_			.		.				.																			.
262	BraA01002272	BraA01002272	91 kDa	100%	14%	24	8	13		0.0089%_x000D_			.		.																																.
263	BraA05001386	BraA05001386	39 kDa	100%	34%	12	8	9		0.0045%_x000D_			.		.																							.
264	BraA08004165	BraA08004165	97 kDa	100%	14%	19	8	11		0.0071%_x000D_																												.			.
265	BraA01002726	BraA01002726	130 kDa	100%	8.5%	9	8	9		0.0033%_x000D_					.																							.			.
266	BraA06002785	BraA06002785	99 kDa	100%	12%	9	8	9		0.0033%_x000D_			.		.																							.			.
267	BraA08001081	BraA08001081	62 kDa	100%	19%	18	8	14		0.0067%_x000D_					.																							.
268	BraA03004872	BraA03004872	108 kDa	100%	20%	18	8	15		0.0067%_x000D_			.		.																							.
269	BraA02002372	BraA02002372	55 kDa	100%	19%	34	8	12		0.013%_x000D_			.		.																							.
270	BraA02000929	BraA02000929	68 kDa	100%	27%	43	8	16		0.016%_x000D_					.																							.			.						.
271	BraA06005048	BraA06005048	147 kDa	100%	8.0%	14	8	10		0.0052%_x000D_																												.
272	BraA07001234	BraA07001234	57 kDa	100%	27%	15	8	11		0.0056%_x000D_			.		.																							.									.
273	BraA03000486	BraA03000486	48 kDa	100%	24%	25	8	16		0.0093%_x000D_			.		.																							.			.
274	BraA04000345	BraA04000345	47 kDa	100%	28%	16	8	14		0.0059%_x000D_			.																									.
275	BraA02000850	BraA02000850	32 kDa	100%	33%	59	8	15		0.022%_x000D_		.																						.				.			.
276	BraA02000506	BraA02000506	64 kDa	100%	20%	17	8	13		0.0063%_x000D_			.		.																							.
277	BraSca000171	BraSca000171	39 kDa	100%	24%	31	7	17		0.012%_x000D_					.																							.									.
278	BraA01000090	BraA01000090	57 kDa	100%	17%	30	7	16		0.011%_x000D_			.		.																							.
279	BraA09004577	BraA09004577	80 kDa	100%	15%	17	7	12		0.0063%_x000D_			.		.																							.			.
280	BraA09004737	BraA09004737	74 kDa	100%	13%	28	7	15		0.010%_x000D_																								.				.
281	BraA06006203	BraA06006203	53 kDa	100%	22%	10	7	8		0.0037%_x000D_					.																							.
282	BraA09000123	BraA09000123	46 kDa	100%	21%	25	7	15		0.0093%_x000D_					.																							.			.						.
283	BraA06003881	BraA06003881	32 kDa	100%	28%	25	7	14		0.0093%_x000D_					.																							.									.
284	BraA03004246	BraA03004246	61 kDa	100%	20%	29	7	13		0.011%_x000D_			.		.																							.									.
285	BraA02001171	BraA02001171	35 kDa	100%	26%	29	7	12		0.011%_x000D_			.																		.																.
286	BraA02002688	BraA02002688	105 kDa	100%	10%	14	7	11		0.0052%_x000D_			.		.																							.
287	BraA09003955	BraA09003955	114 kDa	100%	9.1%	11	7	9		0.0041%_x000D_			.																									.
288	BraA03003035	BraA03003035	43 kDa	100%	28%	16	7	12		0.0059%_x000D_			.		.																							.
289	BraA04001151	BraA04001151	53 kDa	100%	18%	27	7	14		0.010%_x000D_			.		.																							.									.
290	BraA05002803	BraA05002803	32 kDa	100%	26%	51	7	21		0.019%_x000D_																	.											.			.
291	BraA10000586	BraA10000586	54 kDa	100%	17%	11	7	8		0.0041%_x000D_			.		.																							.
292	BraA06002904	BraA06002904	140 kDa	100%	7.2%	15	7	11		0.0056%_x000D_			.		.			.
293	BraA06003668	BraA06003668	47 kDa	100%	27%	13	7	10		0.0048%_x000D_
294	BraA03000756	BraA03000756	59 kDa	100%	16%	25	7	10		0.0093%_x000D_			.																									.
295	BraA05005035	BraA05005035	107 kDa	100%	8.7%	22	7	10		0.0082%_x000D_			.																									.
296	BraA01001215	BraA01001215	38 kDa	100%	24%	24	7	16		0.0089%_x000D_			.																		.																.
297	BraA01001643	BraA01001643	71 kDa	100%	13%	17	7	10		0.0063%_x000D_			.		.																							.
298	BraA03002487	BraA03002487	39 kDa	100%	28%	18	7	10		0.0067%_x000D_					.				.																			.									.
299	BraA06004145	BraA06004145	31 kDa	100%	30%	10	7	8		0.0037%_x000D_					.
300	BraA04002518	BraA04002518	38 kDa	100%	25%	21	7	11		0.0078%_x000D_			.																									.
301	BraA08003581	BraA08003581	50 kDa	100%	23%	17	7	10		0.0063%_x000D_			.		.										.													.
302	BraA07000047	BraA07000047	44 kDa	100%	20%	12	7	10		0.0045%_x000D_			.		.
303	BraA01000807	BraA01000807	50 kDa	100%	23%	20	7	13		0.0074%_x000D_					.																							.									.
304	BraA02000237	BraA02000237	45 kDa	100%	31%	14	7	9		0.0052%_x000D_			.		.																							.
305	BraA01001174	BraA01001174	52 kDa	100%	22%	23	7	11		0.0086%_x000D_			.																									.			.
306	BraA06001601	BraA06001601	28 kDa	100%	30%	27	7	10		0.010%_x000D_			.		.																							.
307	BraA09002724	BraA09002724	67 kDa	100%	15%	19	7	12		0.0071%_x000D_			.		.																							.
308	BraA03002370	BraA03002370	53 kDa	100%	21%	10	7	10		0.0037%_x000D_			.		.																							.
309	BraA05003961	BraA05003961	110 kDa	100%	9.4%	11	7	9		0.0041%_x000D_		.	.																									.
310	BraA04000227	BraA04000227	45 kDa	100%	25%	18	7	13		0.0067%_x000D_			.		.																							.
311	BraA03003095	BraA03003095	29 kDa	100%	36%	44	7	14		0.016%_x000D_		.	.																									.
312	BraA05005165	BraA05005165	66 kDa	100%	14%	17	7	12		0.0063%_x000D_			.		.																							.									.
313	BraA09002808	BraA09002808	172 kDa	100%	5.5%	12	7	11		0.0045%_x000D_			.																									.
314	BraA06002539	BraA06002539	53 kDa	100%	19%	30	7	17		0.011%_x000D_			.		.																							.											.
315	BraA06000139	BraA06000139	84 kDa	100%	11%	31	7	16		0.012%_x000D_					.																							.
316	BraA03004466	BraA03004466	64 kDa	100%	17%	18	7	11		0.0067%_x000D_			.		.																							.
317	BraA10000725	BraA10000725	51 kDa	100%	17%	23	7	13		0.0086%_x000D_			.		.																							.
318	BraA04000814	BraA04000814	46 kDa	100%	22%	19	7	11		0.0071%_x000D_					.																							.
319	BraA03000382	BraA03000382	53 kDa	100%	16%	22	7	10		0.0082%_x000D_			.		.
320	BraA04001019	BraA04001019	80 kDa	100%	13%	28	7	13		0.010%_x000D_			.		.				.																			.
321	BraA04001658	BraA04001658	45 kDa	100%	23%	23	7	12		0.0086%_x000D_			.																									.			.
322	BraA06002057	BraA06002057	148 kDa	100%	6.6%	8	7	8		0.0030%_x000D_			.		.																							.
323	BraA06000904	BraA06000904	116 kDa	100%	7.9%	13	7	10		0.0048%_x000D_					.																							.
324	BraA06004916	BraA06004916	63 kDa	100%	16%	21	7	13		0.0078%_x000D_					.																							.			.
325	BraA02002389	BraA02002389	27 kDa	100%	37%	29	7	14		0.011%_x000D_					.																							.
326	BraA09001629	BraA09001629	196 kDa	100%	5.3%	13	7	11		0.0048%_x000D_					.																							.			.
327	BraA06005122	BraA06005122	57 kDa	100%	17%	14	7	9		0.0052%_x000D_																												.			.
328	BraA05003400	BraA05003400	69 kDa	100%	13%	11	7	10		0.0041%_x000D_			.		.																							.
329	BraA07001540	BraA07001540	119 kDa	100%	7.2%	12	7	8		0.0045%_x000D_																												.			.
330	BraA03003079	BraA03003079	95 kDa	100%	9.6%	51	7	17		0.019%_x000D_			.																									.
331	BraA01001598	BraA01001598	37 kDa	100%	29%	22	7	12		0.0082%_x000D_			.		.																							.									.
332	BraA08005394	BraA08005394	34 kDa	100%	25%	59	7	15		0.022%_x000D_			.		.																							.
333	BraA06004622	BraA06004622	45 kDa	100%	20%	19	7	12		0.0071%_x000D_					.																							.
334	BraA03005412	BraA03005412	30 kDa	100%	28%	26	7	12		0.0097%_x000D_		.																										.
335	BraA04001637	BraA04001637	33 kDa	100%	28%	26	7	13		0.0097%_x000D_					.																							.									.
336	BraA04001765	BraA04001765	34 kDa	100%	35%	38	7	14		0.014%_x000D_			.		.																							.									.
337	BraA07003508	BraA07003508	67 kDa	100%	15%	19	7	10		0.0071%_x000D_		.	.																					.				.
338	BraA03005929	BraA03005929	74 kDa	100%	17%	20	7	13		0.0074%_x000D_					.																							.			.
339	BraA09003710	BraA09003710	44 kDa	100%	23%	23	7	16		0.0086%_x000D_			.		.																							.
340	BraA07003393	BraA07003393	144 kDa	100%	6.9%	10	7	7		0.0037%_x000D_		.	.		.																							.
341	BraA03004954	BraA03004954	46 kDa	100%	23%	54	7	15		0.020%_x000D_					.																							.									.
342	BraA09000601	BraA09000601	30 kDa	100%	36%	20	7	13		0.0074%_x000D_					.																							.
343	BraA05003414	BraA05003414	58 kDa	100%	17%	42	7	15		0.016%_x000D_			.		.																							.
344	BraA07003314	BraA07003314	84 kDa	100%	11%	11	7	8		0.0041%_x000D_					.																							.			.						.
345	BraA05000164	BraA05000164	49 kDa	100%	14%	19	7	9		0.0071%_x000D_					.																							.
346	BraA04000748	BraA04000748	52 kDa	100%	19%	38	7	19		0.014%_x000D_			.		.																							.			.
347	BraA06004601	BraA06004601	35 kDa	100%	35%	34	7	18		0.013%_x000D_			.																		.							.									.
348	BraA03004085	BraA03004085	22 kDa	100%	44%	25	7	13		0.0093%_x000D_					.																							.									.
349	BraA03004127	BraA03004127	38 kDa	100%	27%	51	7	19		0.019%_x000D_			.																		.							.									.
350	BraA06005989	BraA06005989	44 kDa	100%	18%	35	7	13		0.013%_x000D_					.												.											.			.
351	BraA07001001	BraA07001001	23 kDa	100%	43%	26	7	12		0.0097%_x000D_			.		.																							.
352	BraA04003158	BraA04003158	38 kDa	100%	29%	33	7	17		0.012%_x000D_			.		.				.
353	BraA06004724	BraA06004724	28 kDa	100%	52%	16	7	8		0.0059%_x000D_			.		.																							.
354	BraA06002890	BraA06002890	46 kDa	100%	25%	35	7	18		0.013%_x000D_			.																									.			.
355	BraA05005027	BraA05005027	31 kDa	100%	33%	25	7	14		0.0093%_x000D_
356	BraA09004754	BraA09004754	91 kDa	100%	13%	14	7	10		0.0052%_x000D_			.		.																							.									.
357	BraA01003227	BraA01003227	29 kDa	100%	43%	52	7	14		0.019%_x000D_		.	.																									.
358	BraA09000528	BraA09000528	54 kDa	100%	18%	39	7	17		0.015%_x000D_					.																							.			.						.
359	BraA01000138	BraA01000138	36 kDa	100%	26%	14	7	11		0.0052%_x000D_			.																		.							.									.
360	BraA01000061	BraA01000061	52 kDa	100%	20%	21	7	11		0.0078%_x000D_			.		.																							.
361	BraA09004423	BraA09004423	54 kDa	100%	18%	19	7	11		0.0071%_x000D_			.		.				.																			.			.
362	BraA06003921	BraA06003921	38 kDa	100%	29%	16	7	9		0.0059%_x000D_			.		.										.													.
363	BraA03003798	BraA03003798	32 kDa	100%	36%	29	7	18		0.011%_x000D_			.																									.			.						.
364	BraA05003886	BraA05003886	39 kDa	100%	35%	28	7	13		0.010%_x000D_																												.
365	BraA09001552	BraA09001552	164 kDa	100%	6.4%	11	7	10		0.0041%_x000D_			.		.			.																				.
366	BraA10001364	BraA10001364	63 kDa	100%	19%	15	7	12		0.0056%_x000D_																												.			.
367	BraA08002778	BraA08002778	36 kDa	100%	25%	50	7	15		0.019%_x000D_			.		.																							.									.
368	BraA03000506	BraA03000506	100 kDa	100%	10%	35	7	16		0.013%_x000D_			.		.																							.									.
369	BraA06005412	BraA06005412	42 kDa	100%	24%	8	6	6		0.0030%_x000D_					.																							.
370	BraA06003143	BraA06003143	32 kDa	100%	31%	41	6	18		0.015%_x000D_			.																		.							.			.
371	BraA05000898	BraA05000898	36 kDa	100%	24%	56	6	15		0.021%_x000D_			.		.																.							.			.						.
372	BraA03005721	BraA03005721	61 kDa	100%	13%	8	6	6		0.0030%_x000D_			.		.
373	BraA08002465	BraA08002465	55 kDa	100%	12%	7	6	7		0.0026%_x000D_			.		.																							.
374	BraA08002540	BraA08002540	84 kDa	100%	10%	9	6	9		0.0033%_x000D_		.	.																									.
375	BraA05001918	BraA05001918	79 kDa	100%	16%	15	6	8		0.0056%_x000D_					.																							.
376	BraA06001030	BraA06001030	22 kDa	100%	41%	17	6	11		0.0063%_x000D_			.														.											.			.
377	BraA05005145	BraA05005145	108 kDa	100%	8.9%	9	6	8		0.0033%_x000D_		.																										.			.
378	BraA03000191	BraA03000191	72 kDa	100%	13%	22	6	12		0.0082%_x000D_					.																			.				.									.
379	BraA06003901	BraA06003901	76 kDa	100%	11%	19	6	11		0.0071%_x000D_			.		.																							.
380	BraA03005518	BraA03005518	131 kDa	100%	7.8%	14	6	8		0.0052%_x000D_					.																							.
381	BraA06004765	BraA06004765	133 kDa	100%	6.4%	10	6	6		0.0037%_x000D_					.																							.
382	BraA03004405	BraA03004405	52 kDa	100%	15%	15	6	10		0.0056%_x000D_			.																									.
383	BraA08005240	BraA08005240	35 kDa	100%	23%	29	6	11		0.011%_x000D_					.																							.			.
384	BraA03003963	BraA03003963	28 kDa	100%	39%	18	6	11		0.0067%_x000D_		.	.
385	BraA04000766	BraA04000766	89 kDa	100%	12%	9	6	9		0.0033%_x000D_			.		.																							.
386	BraA04000465	BraA04000465	27 kDa	100%	36%	52	6	13		0.019%_x000D_			.		.																							.			.						.
387	BraA07003171	BraA07003171	154 kDa	100%	13%	49	6	16		0.018%_x000D_			.		.																							.			.						.
388	BraA09003852	BraA09003852	59 kDa	100%	14%	8	6	6		0.0030%_x000D_			.		.				.																			.
389	BraA09003991	BraA09003991	65 kDa	100%	13%	20	6	12		0.0074%_x000D_			.		.
390	BraA08002577	BraA08002577	46 kDa	100%	15%	24	6	7		0.0089%_x000D_					.																							.
391	BraA05002691	BraA05002691 >BraA05002690	52 kDa	100%	22%	22	6	11		0.0082%_x000D_					.																							.									.
392	BraA03002494	BraA03002494	24 kDa	100%	41%	32	6	14		0.012%_x000D_			.		.																							.
393	BraA03006118	BraA03006118	21 kDa	100%	41%	66	6	20		0.025%_x000D_															.																						.
394	BraA09002441	BraA09002441	59 kDa	100%	16%	26	6	14		0.0097%_x000D_			.		.																							.			.
395	BraA02000692	BraA02000692	140 kDa	100%	5.6%	6	6	6		0.0022%_x000D_		.	.					.																				.
396	BraA03002830	BraA03002830	62 kDa	100%	16%	30	6	12		0.011%_x000D_			.		.																							.			.						.
397	BraA07000842	BraA07000842	40 kDa	100%	16%	22	6	13		0.0082%_x000D_			.		.																							.
398	BraA05002674	BraA05002674	41 kDa	100%	17%	13	6	8		0.0048%_x000D_																												.			.
399	BraA05001766	BraA05001766	39 kDa	100%	21%	17	6	10		0.0063%_x000D_			.		.																							.									.
400	BraA02000324	BraA02000324	49 kDa	100%	18%	11	6	10		0.0041%_x000D_																												.			.
401	BraA01001917	BraA01001917	51 kDa	100%	18%	7	6	7		0.0026%_x000D_					.																							.
402	BraA08001367	BraA08001367	52 kDa	100%	12%	33	6	12		0.012%_x000D_																												.
403	BraA08005656	BraA08005656	97 kDa	100%	8.2%	15	6	6		0.0056%_x000D_					.																							.
404	BraA05004320	BraA05004320	36 kDa	100%	36%	23	6	12		0.0086%_x000D_		.	.																									.
405	BraA03004592	BraA03004592	58 kDa	100%	19%	7	6	7		0.0026%_x000D_			.																									.
406	BraA01001773	BraA01001773	28 kDa	100%	35%	19	6	11		0.0071%_x000D_					.																							.
407	BraA02001000	BraA02001000	63 kDa	100%	14%	13	6	10		0.0048%_x000D_					.																							.
408	BraA07002373	BraA07002373	45 kDa	100%	15%	14	6	8		0.0052%_x000D_			.		.
409	BraA06005187	BraA06005187	78 kDa	100%	11%	9	6	8		0.0033%_x000D_			.		.																							.
410	BraA02001650	BraA02001650	108 kDa	100%	9.6%	6	6	6		0.0022%_x000D_			.																									.
411	BraA06003766	BraA06003766	119 kDa	100%	6.5%	17	6	8		0.0063%_x000D_																												.									.
412	BraA08001567	BraA08001567	43 kDa	100%	17%	16	6	9		0.0059%_x000D_					.																							.			.						.
413	BraA02001373	BraA02001373	50 kDa	100%	15%	13	6	8		0.0048%_x000D_			.		.																							.
414	BraA06005878	BraA06005878	17 kDa	100%	44%	26	6	12		0.0097%_x000D_			.																									.
415	BraA04002107	BraA04002107	119 kDa	100%	8.3%	11	6	7		0.0041%_x000D_			.		.																							.
416	BraA06005785	BraA06005785	110 kDa	100%	8.3%	12	6	10		0.0045%_x000D_			.		.																							.			.
417	BraA07002932	BraA07002932	22 kDa	100%	36%	47	6	17		0.017%_x000D_															.													.									.
418	BraA07002895	BraA07002895	38 kDa	100%	24%	11	6	9		0.0041%_x000D_		.	.		.																							.
419	BraA06005161	BraA06005161	39 kDa	100%	32%	26	6	11		0.0097%_x000D_																								.				.			.						.
420	BraA02000176	BraA02000176	34 kDa	100%	28%	53	6	18		0.020%_x000D_			.																		.							.									.
421	BraA06006247	BraA06006247	47 kDa	100%	18%	23	6	12		0.0086%_x000D_			.		.																			.
422	BraA09003043	BraA09003043	36 kDa	100%	19%	13	6	9		0.0048%_x000D_			.		.																							.
423	BraA06004906	BraA06004906	45 kDa	100%	16%	13	6	9		0.0048%_x000D_					.																							.
424	BraA07001327	BraA07001327	60 kDa	100%	15%	10	6	9		0.0037%_x000D_			.		.																							.
425	BraA06006179	BraA06006179	31 kDa	100%	27%	17	6	8		0.0063%_x000D_					.																							.			.						.
426	BraA03001649	BraA03001649	24 kDa	100%	43%	47	6	15		0.017%_x000D_			.		.																.							.			.						.
427	BraA07002455	BraA07002455	38 kDa	100%	30%	18	6	10		0.0067%_x000D_			.		.																							.
428	BraA08002284	BraA08002284	78 kDa	100%	9.1%	34	6	12		0.013%_x000D_
429	BraA05004376	BraA05004376	34 kDa	100%	16%	13	6	11		0.0048%_x000D_					.																							.									.
430	BraA08004542	BraA08004542	51 kDa	100%	18%	19	6	12		0.0071%_x000D_																												.			.
431	BraA05002753	BraA05002753	56 kDa	100%	15%	12	6	8		0.0045%_x000D_		.																						.				.
432	BraA07002550	BraA07002550	99 kDa	100%	7.1%	17	6	10		0.0063%_x000D_			.		.																							.			.						.
433	BraA03001011	BraA03001011	71 kDa	100%	14%	9	6	8		0.0033%_x000D_			.																									.
434	BraA04002545	BraA04002545	79 kDa	100%	11%	13	6	9		0.0048%_x000D_			.		.																							.									.
435	BraA09005106	BraA09005106	69 kDa	100%	12%	28	6	13		0.010%_x000D_			.																									.
436	BraA08000596	BraA08000596	74 kDa	100%	11%	7	6	6		0.0026%_x000D_																												.
437	BraA09002504	BraA09002504	179 kDa	100%	6.1%	14	6	10		0.0052%_x000D_																												.
438	BraA07000194	BraA07000194	40 kDa	100%	23%	9	6	8		0.0033%_x000D_			.		.																							.
439	BraA03005520	BraA03005520	143 kDa	100%	6.8%	14	6	9		0.0052%_x000D_					.
440	BraA03004470	BraA03004470	43 kDa	100%	18%	19	6	8		0.0071%_x000D_			.		.
441	BraA02000852	BraA02000852	49 kDa	100%	42%	19	6	17		0.0071%_x000D_			.		.												.											.			.
442	BraA05004742	BraA05004742	114 kDa	100%	7.0%	8	6	7		0.0030%_x000D_			.		.																							.
443	BraA06004521	BraA06004521	82 kDa	100%	11%	7	6	6		0.0026%_x000D_																												.
444	BraA05001313	BraA05001313	59 kDa	100%	17%	22	6	9		0.0082%_x000D_			.		.																							.									.
445	BraA05000803	BraA05000803	40 kDa	100%	25%	35	6	15		0.013%_x000D_																												.			.						.
446	BraA03005661	BraA03005661	87 kDa	100%	11%	12	6	8		0.0045%_x000D_																												.
447	BraA03000026	BraA03000026	28 kDa	100%	27%	16	6	11		0.0059%_x000D_			.		.																							.
448	BraA05004720	BraA05004720	80 kDa	100%	17%	20	6	11		0.0074%_x000D_					.																							.
449	BraA04002202	BraA04002202	21 kDa	100%	43%	26	6	12		0.0097%_x000D_			.																		.							.									.
450	BraA03002477	BraA03002477	82 kDa	100%	11%	9	6	7		0.0033%_x000D_			.		.																							.
451	BraA01000672	BraA01000672	25 kDa	100%	36%	41	6	18		0.015%_x000D_					.																							.
452	BraA10001716	BraA10001716	52 kDa	100%	18%	23	6	10		0.0086%_x000D_					.																							.									.
453	BraA10000069	BraA10000069	148 kDa	100%	8.7%	9	6	8		0.0033%_x000D_			.		.				.																			.									.
454	BraA05003379	BraA05003379	64 kDa	100%	22%	44	6	19		0.016%_x000D_					.										.													.									.
455	BraA01002549	BraA01002549	40 kDa	100%	20%	19	6	13		0.0071%_x000D_					.																							.									.
456	BraA05002819	BraA05002819	36 kDa	100%	26%	38	6	14		0.014%_x000D_			.																									.
457	BraA05003309	BraA05003309	42 kDa	100%	22%	23	6	13		0.0086%_x000D_					.																							.			.
458	BraA02000538	BraA02000538	40 kDa	100%	19%	41	6	15		0.015%_x000D_																								.				.
459	BraA02003309	BraA02003309	32 kDa	100%	21%	15	6	10		0.0056%_x000D_																												.			.
460	BraA09001709	BraA09001709	36 kDa	100%	26%	11	6	9		0.0041%_x000D_			.																		.							.									.
461	BraA04002431	BraA04002431	273 kDa	100%	3.2%	8	6	7		0.0030%_x000D_
462	BraA02002980	BraA02002980	39 kDa	100%	40%	22	6	12		0.0082%_x000D_																								.				.			.						.
463	BraA08003471	BraA08003471	56 kDa	100%	18%	8	6	7		0.0030%_x000D_			.		.																							.			.
464	BraA03001247	BraA03001247	29 kDa	100%	30%	26	6	9		0.0097%_x000D_		.																										.
465	BraA09003942	BraA09003942	68 kDa	100%	11%	14	6	8		0.0052%_x000D_					.																							.
466	BraSca000573	BraSca000573	49 kDa	100%	17%	9	6	7		0.0033%_x000D_					.																							.
467	BraA09002260	BraA09002260	82 kDa	100%	9.5%	12	6	7		0.0045%_x000D_			.																									.
468	BraA08000627	BraA08000627	54 kDa	100%	19%	8	6	8		0.0030%_x000D_			.																									.			.
469	BraA08003960	BraA08003960	107 kDa	100%	8.5%	13	6	10		0.0048%_x000D_			.		.																							.			.
470	BraA01000809	BraA01000809	52 kDa	100%	20%	14	6	10		0.0052%_x000D_					.																							.									.
471	BraA06005922	BraA06005922	180 kDa	100%	5.0%	8	6	6		0.0030%_x000D_																												.
472	BraA05005233	BraA05005233	39 kDa	100%	25%	16	6	8		0.0059%_x000D_					.				.																			.									.
473	BraA06003891	BraA06003891	48 kDa	100%	17%	10	6	9		0.0037%_x000D_			.		.																							.
474	BraA07001971	BraA07001971	46 kDa	100%	17%	21	6	10		0.0078%_x000D_					.																							.
475	BraA05003996	BraA05003996	246 kDa	100%	3.3%	7	6	6		0.0026%_x000D_			.																									.
476	BraA03006164	BraA03006164	75 kDa	100%	11%	16	6	7		0.0059%_x000D_			.		.																							.
477	BraA05001535	BraA05001535	28 kDa	100%	26%	28	6	15		0.010%_x000D_																	.											.			.
478	BraA01001329	BraA01001329	58 kDa	100%	14%	23	6	11		0.0086%_x000D_					.
479	BraA07000079	BraA07000079	54 kDa	100%	17%	20	6	12		0.0074%_x000D_			.		.																							.
480	BraA06003914	BraA06003914	43 kDa	100%	20%	19	6	8		0.0071%_x000D_					.																							.									.
481	BraA08000576	BraA08000576	102 kDa	100%	9.2%	18	6	12		0.0067%_x000D_					.																							.
482	BraA03005761	BraA03005761	97 kDa	100%	9.1%	13	6	9		0.0048%_x000D_					.
483	BraA05001868	BraA05001868	69 kDa	100%	13%	24	6	13		0.0089%_x000D_			.		.				.																			.
484	BraA08001534	BraA08001534	44 kDa	100%	21%	23	6	13		0.0086%_x000D_			.		.																							.
485	BraA02003327	BraA02003327	122 kDa	100%	7.2%	8	6	8		0.0030%_x000D_			.		.																			.				.											.
486	BraA05002867	BraA05002867	56 kDa	100%	15%	9	6	7		0.0033%_x000D_					.																							.
487	BraA07003201	BraA07003201	69 kDa	100%	15%	14	6	8		0.0052%_x000D_					.																			.				.
488	BraA09001193	BraA09001193	51 kDa	100%	14%	8	6	7		0.0030%_x000D_			.		.																							.
489	BraA01002831	BraA01002831	183 kDa	100%	4.9%	10	6	9		0.0037%_x000D_			.																									.			.
490	BraA08003561	BraA08003561	29 kDa	100%	29%	13	6	10		0.0048%_x000D_					.																							.
491	BraA01000028	BraA01000028	82 kDa	100%	11%	24	6	11		0.0089%_x000D_		.			.																							.
492	BraA06000399	BraA06000399	84 kDa	100%	13%	13	6	10		0.0048%_x000D_			.		.																																.
493	BraA08003024	BraA08003024	58 kDa	100%	18%	10	6	7		0.0037%_x000D_																												.			.
494	BraA08000951	BraA08000951	85 kDa	100%	45%	38	6	11		0.014%_x000D_			.		.																							.			.						.
495	BraA08003997	BraA08003997	34 kDa	100%	24%	16	6	9		0.0059%_x000D_			.		.																							.
496	BraA01001222	BraA01001222	61 kDa	100%	20%	25	6	10		0.0093%_x000D_			.		.																							.			.						.
497	BraA08000820	BraA08000820	22 kDa	100%	36%	11	6	7		0.0041%_x000D_			.																					.				.
498	BraA08005253	BraA08005253	69 kDa	100%	11%	13	6	7		0.0048%_x000D_																								.				.
499	BraA05003881	BraA05003881	66 kDa	100%	12%	16	6	11		0.0059%_x000D_			.		.											.												.
500	BraA09002914	BraA09002914	57 kDa	100%	17%	19	6	12		0.0071%_x000D_					.																							.
501	BraA02002153	BraA02002153	50 kDa	100%	45%	61	6	18		0.023%_x000D_			.		.												.											.			.						.
502	BraA08001936	BraA08001936	139 kDa	100%	4.9%	31	6	15		0.012%_x000D_																								.				.			.
503	BraA06006231	BraA06006231	28 kDa	100%	28%	38	6	13		0.014%_x000D_			.		.																							.			.						.
504	BraA03004656	BraA03004656	53 kDa	100%	18%	11	6	9		0.0041%_x000D_			.														.											.			.						.
505	BraA07000376	BraA07000376	66 kDa	100%	14%	11	6	10		0.0041%_x000D_			.		.																							.									.
506	BraA01001096	BraA01001096	92 kDa	100%	8.2%	8	5	6		0.0030%_x000D_			.		.																							.									.
507	BraA04003331	BraA04003331	43 kDa	100%	18%	14	5	6		0.0052%_x000D_			.		.																							.
508	BraA02001267	BraA02001267	103 kDa	100%	7.1%	5	5	5		0.0019%_x000D_		.	.		.																			.				.			.
509	BraA10001492	BraA10001492	35 kDa	100%	22%	18	5	12		0.0067%_x000D_			.		.																							.			.						.
510	BraA06002059	BraA06002059	103 kDa	100%	7.2%	9	5	7		0.0033%_x000D_																												.
511	BraA01000681	BraA01000681	53 kDa	100%	14%	13	5	8		0.0048%_x000D_			.		.																							.			.
512	BraA09003740	BraA09003740	26 kDa	100%	31%	17	5	8		0.0063%_x000D_			.		.																							.
513	BraA05005182	BraA05005182	46 kDa	100%	14%	19	5	9		0.0071%_x000D_					.																																.
514	BraA06004132	BraA06004132	98 kDa	100%	9.3%	11	5	5		0.0041%_x000D_			.												.													.			.
515	BraA09005104	BraA09005104	39 kDa	100%	25%	43	5	11		0.016%_x000D_			.																		.							.									.
516	BraA09003053	BraA09003053	94 kDa	100%	7.6%	11	5	7		0.0041%_x000D_		.	.
517	BraA03002540	BraA03002540	48 kDa	100%	17%	10	5	7		0.0037%_x000D_			.		.																							.			.
518	BraA01002915	BraA01002915	39 kDa	100%	29%	11	5	6		0.0041%_x000D_																												.
519	BraA06001642	BraA06001642	39 kDa	100%	27%	18	5	10		0.0067%_x000D_			.																		.							.									.
520	BraA01002560	BraA01002560	82 kDa	100%	9.8%	14	5	10		0.0052%_x000D_			.		.																							.									.
521	BraA09002930	BraA09002930	117 kDa	100%	6.2%	11	5	7		0.0041%_x000D_																												.			.
522	BraA05003549	BraA05003549	41 kDa	100%	20%	53	5	15		0.020%_x000D_			.		.																							.									.
523	BraA06000170	BraA06000170	26 kDa	100%	22%	20	5	6		0.0074%_x000D_			.		.																							.
524	BraA07002786	BraA07002786	57 kDa	100%	12%	9	5	7		0.0033%_x000D_			.		.																							.
525	BraA03003236	BraA03003236	43 kDa	100%	13%	22	5	10		0.0082%_x000D_			.		.																							.
526	BraA03000228	BraA03000228	76 kDa	100%	10%	10	5	7		0.0037%_x000D_					.																							.
527	BraA03005881	BraA03005881	41 kDa	100%	21%	9	5	7		0.0033%_x000D_					.																							.
528	BraA02001599	BraA02001599	158 kDa	100%	5.7%	7	5	7		0.0026%_x000D_			.																									.
529	BraA08005734	BraA08005734	16 kDa	100%	45%	18	5	10		0.0067%_x000D_																												.
530	BraA08003938	BraA08003938	27 kDa	100%	29%	16	5	9		0.0059%_x000D_			.																									.			.
531	BraA06003946	BraA06003946	95 kDa	100%	12%	9	5	7		0.0033%_x000D_			.		.																							.									.
532	BraA06002331	BraA06002331	61 kDa	100%	11%	6	5	5		0.0022%_x000D_					.																							.									.
533	BraA09003258	BraA09003258	34 kDa	100%	21%	10	5	7		0.0037%_x000D_			.		.
534	BraA10001027	BraA10001027	67 kDa	100%	12%	7	5	7		0.0026%_x000D_			.		.																							.									.
535	BraA04001484	BraA04001484	12 kDa	100%	52%	11	5	8		0.0041%_x000D_					.				.																			.									.
536	BraA04002121	BraA04002121	53 kDa	100%	17%	14	5	8		0.0052%_x000D_			.		.																							.									.
537	BraA04001441	BraA04001441	134 kDa	100%	6.5%	6	5	5		0.0022%_x000D_			.		.																							.
538	BraA03003905	BraA03003905	42 kDa	100%	40%	35	5	12		0.013%_x000D_			.														.											.			.
539	BraA08001484	BraA08001484 >BraA03000699 >BraA02000599	23 kDa	100%	25%	16	5	7		0.0059%_x000D_			.														.											.			.
540	BraA07001381	BraA07001381	25 kDa	100%	26%	11	5	6		0.0041%_x000D_					.																							.									.
541	BraA08003827	BraA08003827	42 kDa	100%	20%	18	5	11		0.0067%_x000D_					.																							.			.						.
542	BraA03001650	BraA03001650	29 kDa	100%	26%	15	5	10		0.0056%_x000D_			.		.																.							.			.						.
543	BraA03006111	BraA03006111	101 kDa	100%	18%	19	5	7		0.0071%_x000D_																	.											.
544	BraA06001526	BraA06001526	38 kDa	100%	19%	9	5	7		0.0033%_x000D_			.		.																							.
545	BraA02000357	BraA02000357	79 kDa	100%	11%	6	5	6		0.0022%_x000D_			.		.																							.									.
546	BraA08001934	BraA08001934	65 kDa	100%	7.9%	13	5	9		0.0048%_x000D_			.		.																							.
547	BraA03001934	BraA03001934	147 kDa	100%	5.8%	10	5	8		0.0037%_x000D_		.	.																					.				.			.
548	BraA03001154	BraA03001154	39 kDa	100%	19%	8	5	7		0.0030%_x000D_			.		.																							.
549	BraA09001192	BraA09001192	54 kDa	100%	15%	7	5	6		0.0026%_x000D_			.		.																							.
550	BraA06004955	BraA06004955	101 kDa	100%	7.4%	8	5	8		0.0030%_x000D_																												.
551	BraA06002122	BraA06002122	45 kDa	100%	19%	6	5	5		0.0022%_x000D_			.		.																							.
552	BraA01000811	BraA01000811	55 kDa	100%	11%	9	5	6		0.0033%_x000D_					.																							.
553	BraA06003211	BraA06003211	23 kDa	100%	22%	10	5	7		0.0037%_x000D_																												.
554	BraA02000269	BraA02000269	36 kDa	100%	25%	7	5	7		0.0026%_x000D_			.		.																							.
555	BraA05000761	BraA05000761	88 kDa	100%	8.3%	8	5	6		0.0030%_x000D_			.		.																							.
556	BraA02002981	BraA02002981	34 kDa	100%	43%	10	5	7		0.0037%_x000D_																												.			.						.
557	BraA03002407	BraA03002407	55 kDa	100%	12%	9	5	7		0.0033%_x000D_					.																							.
558	BraA06002032	BraA06002032	68 kDa	100%	13%	5	5	5		0.0019%_x000D_					.
559	BraA09001442	BraA09001442	38 kDa	100%	16%	10	5	5		0.0037%_x000D_		.																						.				.
560	BraA06004897	BraA06004897	35 kDa	100%	19%	17	5	10		0.0063%_x000D_			.																									.			.
561	BraA05004823	BraA05004823	50 kDa	100%	30%	7	5	7		0.0026%_x000D_															.													.			.						.
562	BraA03005729	BraA03005729	38 kDa	100%	19%	13	5	8		0.0048%_x000D_			.		.																							.
563	BraA10000419	BraA10000419	126 kDa	100%	5.3%	9	5	7		0.0033%_x000D_																												.
564	BraA05000275	BraA05000275	24 kDa	100%	29%	55	5	13		0.020%_x000D_			.																									.			.
565	BraA05000432	BraA05000432	40 kDa	100%	15%	9	5	7		0.0033%_x000D_					.																							.
566	BraA07002149	BraA07002149	50 kDa	100%	13%	11	5	8		0.0041%_x000D_																								.				.
567	BraA06003479	BraA06003479	81 kDa	100%	8.7%	10	5	6		0.0037%_x000D_					.																							.
568	BraA03003264	BraA03003264	23 kDa	100%	22%	13	5	8		0.0048%_x000D_			.														.											.			.
569	BraA10000392	BraA10000392	35 kDa	100%	15%	8	5	8		0.0030%_x000D_			.		.																							.
570	BraA01002044	BraA01002044	51 kDa	100%	18%	6	5	6		0.0022%_x000D_			.		.																							.
571	BraA05004934	BraA05004934	27 kDa	100%	23%	12	5	7		0.0045%_x000D_					.																							.
572	BraA03001749	BraA03001749	35 kDa	100%	22%	12	5	7		0.0045%_x000D_		.	.																									.
573	BraA03005474	BraA03005474	112 kDa	100%	6.2%	10	5	7		0.0037%_x000D_		.	.		.																			.
574	BraA09003901	BraA09003901	99 kDa	100%	9.0%	5	5	5		0.0019%_x000D_			.		.
575	BraA04002894	BraA04002894	94 kDa	100%	7.5%	6	5	5		0.0022%_x000D_			.		.																							.
576	BraA01000865	BraA01000865	78 kDa	100%	8.7%	8	5	7		0.0030%_x000D_			.		.																							.			.
577	BraA06003198	BraA06003198	39 kDa	100%	21%	18	5	12		0.0067%_x000D_			.		.																							.
578	BraA03005767	BraA03005767	48 kDa	100%	15%	7	5	7		0.0026%_x000D_					.																							.
579	BraA06004683	BraA06004683	36 kDa	100%	22%	14	5	9		0.0052%_x000D_			.																									.									.
580	BraA08004439	BraA08004439	139 kDa	100%	5.0%	11	5	8		0.0041%_x000D_								.																.				.
581	BraA10001428	BraA10001428	47 kDa	100%	14%	12	5	10		0.0045%_x000D_					.				.																			.
582	BraA08005033	BraA08005033	26 kDa	100%	25%	12	5	8		0.0045%_x000D_																	.											.			.
583	BraA05003878	BraA05003878	76 kDa	100%	16%	8	5	7		0.0030%_x000D_			.		.																							.			.						.
584	BraA06000340	BraA06000340	64 kDa	100%	11%	6	5	5		0.0022%_x000D_					.																							.
585	BraA01002850	BraA01002850	90 kDa	100%	7.5%	13	5	8		0.0048%_x000D_			.		.																							.			.						.
586	BraA10000893	BraA10000893	35 kDa	100%	21%	9	5	7		0.0033%_x000D_																												.
587	BraA07001785	BraA07001785	67 kDa	100%	10%	11	5	7		0.0041%_x000D_			.		.
588	BraA09002160	BraA09002160	26 kDa	100%	28%	9	5	6		0.0033%_x000D_			.		.																							.			.						.
589	BraA06004481	BraA06004481 >BraA02002023	32 kDa	100%	21%	9	5	7		0.0033%_x000D_			.		.																							.			.
590	BraA05005087	BraA05005087	40 kDa	100%	20%	13	5	8		0.0048%_x000D_																												.
591	BraA03001125	BraA03001125	28 kDa	100%	23%	71	5	20		0.026%_x000D_																	.											.			.
592	BraA08004082	BraA08004082	30 kDa	100%	15%	7	5	6		0.0026%_x000D_																												.
593	BraA03002492	BraA03002492	51 kDa	100%	15%	20	5	11		0.0074%_x000D_			.		.																							.
594	BraA09003181	BraA09003181	104 kDa	100%	6.0%	8	5	7		0.0030%_x000D_			.																									.			.
595	BraA06002350	BraA06002350	127 kDa	100%	6.9%	7	5	6		0.0026%_x000D_			.		.																							.
596	BraA03003058	BraA03003058	31 kDa	100%	25%	37	5	13		0.014%_x000D_		.																						.				.
597	BraA02000500	BraA02000500	27 kDa	100%	25%	17	5	9		0.0063%_x000D_		.	.																									.
598	BraA03004046	BraA03004046	22 kDa	100%	22%	38	5	11		0.014%_x000D_					.																							.			.
599	BraA08004121	BraA08004121	71 kDa	100%	12%	7	5	6		0.0026%_x000D_			.		.																							.
600	BraA03000442	BraA03000442	25 kDa	100%	22%	23	5	9		0.0086%_x000D_					.																							.
601	BraA09004848	BraA09004848	39 kDa	100%	18%	14	5	7		0.0052%_x000D_			.																		.							.
602	BraA08001774	BraA08001774	50 kDa	100%	40%	30	5	16		0.011%_x000D_			.		.												.											.
603	BraA02002202	BraA02002202	42 kDa	100%	23%	23	5	11		0.0086%_x000D_			.		.																							.			.						.
604	BraA02003006	BraA02003006	78 kDa	100%	8.4%	7	5	7		0.0026%_x000D_					.																			.				.
605	BraA01000586	BraA01000586	79 kDa	100%	6.4%	5	5	5		0.0019%_x000D_			.																									.
606	BraA09000054	BraA09000054	47 kDa	100%	16%	8	5	7		0.0030%_x000D_					.																							.
607	BraA08004441	BraA08004441	85 kDa	100%	9.5%	9	5	7		0.0033%_x000D_		.	.																									.
608	BraA04001162	BraA04001162	71 kDa	100%	11%	12	5	9		0.0045%_x000D_					.
609	BraA06005612	BraA06005612	36 kDa	100%	21%	13	5	7		0.0048%_x000D_																												.
610	BraA03003284	BraA03003284	60 kDa	100%	10%	11	5	6		0.0041%_x000D_			.																									.
611	BraA03000363	BraA03000363	54 kDa	100%	13%	15	5	9		0.0056%_x000D_					.																																.
612	BraA06004545	BraA06004545	50 kDa	100%	18%	10	5	9		0.0037%_x000D_			.		.																																.
613	BraA05003733	BraA05003733	68 kDa	100%	9.7%	7	5	6		0.0026%_x000D_					.																							.
614	BraA09003840	BraA09003840	88 kDa	100%	8.0%	9	5	8		0.0033%_x000D_			.		.																							.			.						.
615	BraA06005702	BraA06005702	50 kDa	100%	13%	21	5	11		0.0078%_x000D_					.
616	BraA09002097	BraA09002097	71 kDa	100%	9.6%	13	5	8		0.0048%_x000D_			.		.
617	BraA09002154	BraA09002154	43 kDa	100%	17%	26	5	10		0.0097%_x000D_					.																																.
618	BraA01000046	BraA01000046	41 kDa	100%	17%	11	5	8		0.0041%_x000D_			.		.																							.
619	BraA05004076	BraA05004076 >BraSca000678	14 kDa	100%	36%	11	5	7		0.0041%_x000D_																	.											.			.
620	BraA05003180	BraA05003180	48 kDa	100%	17%	11	5	8		0.0041%_x000D_								.																				.			.
621	BraA01002389	BraA01002389	32 kDa	100%	23%	27	5	9		0.010%_x000D_			.																									.			.						.
622	BraA07001203	BraA07001203	110 kDa	100%	6.8%	7	5	6		0.0026%_x000D_			.		.																							.			.
623	BraA06003299	BraA06003299	55 kDa	100%	12%	9	5	6		0.0033%_x000D_			.		.																							.
624	BraA03004722	BraA03004722	94 kDa	100%	9.1%	5	5	5		0.0019%_x000D_			.		.																							.
625	BraA08004718	BraA08004718	17 kDa	100%	24%	12	5	7		0.0045%_x000D_			.																									.
626	BraA04000117	BraA04000117	40 kDa	100%	17%	15	5	12		0.0056%_x000D_			.		.																							.
627	BraA06001950	BraA06001950	48 kDa	100%	14%	8	5	7		0.0030%_x000D_																												.
628	BraA02002519	BraA02002519	82 kDa	100%	7.2%	7	5	6		0.0026%_x000D_		.																										.
629	BraA02002481	BraA02002481	34 kDa	100%	27%	22	5	10		0.0082%_x000D_			.						.																			.
630	BraA05003903	BraA05003903	87 kDa	100%	8.7%	5	5	5		0.0019%_x000D_			.																									.
631	BraA03002848	BraA03002848	87 kDa	100%	7.6%	6	5	6		0.0022%_x000D_																												.
632	BraA01001089	BraA01001089	51 kDa	100%	14%	15	5	10		0.0056%_x000D_			.		.																						.	.									.
633	BraA01001534	BraA01001534	67 kDa	100%	13%	25	5	11		0.0093%_x000D_			.		.																							.			.
634	BraA05000686	BraA05000686	90 kDa	100%	7.3%	7	5	7		0.0026%_x000D_		.	.		.																							.
635	BraA05004730	BraA05004730	135 kDa	100%	6.4%	19	5	7		0.0071%_x000D_			.																									.
636	BraA06000262	BraA06000262	27 kDa	100%	26%	26	5	12		0.0097%_x000D_		.	.		.																			.				.
637	BraA05000055	BraA05000055	82 kDa	100%	10%	8	5	6		0.0030%_x000D_					.																							.
638	BraA09004985	BraA09004985	29 kDa	100%	29%	13	5	7		0.0048%_x000D_		.																										.
639	BraA07000887	BraA07000887	51 kDa	100%	19%	12	5	9		0.0045%_x000D_			.		.																							.
640	BraA08001355	BraA08001355	92 kDa	100%	9.2%	6	5	6		0.0022%_x000D_					.																							.
641	BraA01001052	BraA01001052	101 kDa	100%	7.0%	7	5	6		0.0026%_x000D_			.		.
642	BraA06005077	BraA06005077	20 kDa	100%	24%	14	5	7		0.0052%_x000D_			.						.																			.			.
643	BraA02000542	BraA02000542	44 kDa	100%	17%	11	5	7		0.0041%_x000D_			.		.																							.
644	BraA03000306	BraA03000306	47 kDa	100%	21%	15	5	10		0.0056%_x000D_					.																							.									.
645	BraA05001010	BraA05001010	120 kDa	100%	6.0%	7	5	5		0.0026%_x000D_			.		.																							.									.
646	BraA08000510	BraA08000510	55 kDa	100%	15%	13	5	8		0.0048%_x000D_			.		.																							.									.
647	BraA01001687	BraA01001687	82 kDa	100%	11%	19	5	12		0.0071%_x000D_					.																							.
648	BraA05000108	BraA05000108	36 kDa	100%	15%	7	5	6		0.0026%_x000D_			.																									.
649	BraA07000558	BraA07000558	81 kDa	100%	8.3%	10	5	8		0.0037%_x000D_			.		.																							.
650	BraA06003919	BraA06003919	36 kDa	100%	22%	18	5	9		0.0067%_x000D_			.																		.																.
651	BraA03004452	BraA03004452	150 kDa	100%	6.1%	6	5	6		0.0022%_x000D_																												.
652	BraA03001830	BraA03001830	168 kDa	100%	4.8%	8	5	6		0.0030%_x000D_																												.			.
653	BraA03001610	BraA03001610	33 kDa	100%	18%	17	5	9		0.0063%_x000D_			.																									.
654	BraA08001818	BraA08001818	54 kDa	100%	13%	9	5	6		0.0033%_x000D_			.		.																							.
655	BraA03002945	BraA03002945	24 kDa	100%	31%	10	5	9		0.0037%_x000D_			.		.																							.			.						.
656	BraA01000821	BraA01000821	97 kDa	100%	6.8%	10	5	9		0.0037%_x000D_			.		.
657	BraA06000260	BraA06000260	68 kDa	100%	12%	18	5	12		0.0067%_x000D_			.		.																							.			.						.
658	BraA01003113	BraA01003113	75 kDa	100%	8.0%	8	5	8		0.0030%_x000D_					.																							.
659	BraA10000314	BraA10000314	41 kDa	100%	19%	15	5	8		0.0056%_x000D_			.																									.
660	BraA01002852	BraA01002852	38 kDa	100%	32%	19	5	10		0.0071%_x000D_			.		.																							.			.						.
661	BraA07000658	BraA07000658	34 kDa	100%	15%	20	5	9		0.0074%_x000D_																												.			.						.
662	BraA05000233	BraA05000233	47 kDa	100%	17%	16	5	8		0.0059%_x000D_					.
663	BraA04000548	BraA04000548	46 kDa	100%	17%	18	5	9		0.0067%_x000D_					.																							.									.
664	BraA08003826	BraA08003826	43 kDa	100%	23%	9	5	8		0.0033%_x000D_					.																							.			.						.
665	BraA05002157	BraA05002157	50 kDa	100%	13%	15	5	10		0.0056%_x000D_			.		.																							.
666	BraA09003411	BraA09003411	36 kDa	100%	10%	12	5	9		0.0045%_x000D_																												.			.						.
667	BraA08004953	BraA08004953	33 kDa	100%	32%	5	5	5		0.0019%_x000D_					.
668	BraA06002644	BraA06002644	85 kDa	100%	10%	7	5	6		0.0026%_x000D_			.		.																							.
669	BraA06003953	BraA06003953	58 kDa	100%	15%	26	5	12		0.0097%_x000D_			.		.																							.
670	BraA05000344	BraA05000344	30 kDa	100%	26%	8	5	7		0.0030%_x000D_			.		.																							.
671	BraA06005710	BraA06005710	65 kDa	100%	11%	5	5	5		0.0019%_x000D_															.													.
672	BraA09000338	BraA09000338	28 kDa	100%	36%	14	5	8		0.0052%_x000D_			.																		.							.			.
673	BraA02001525	BraA02001525	64 kDa	100%	9.0%	9	5	6		0.0033%_x000D_			.		.																							.
674	BraA06003457	BraA06003457	106 kDa	100%	5.9%	11	5	6		0.0041%_x000D_			.		.																							.
675	BraA06003873	BraA06003873	28 kDa	100%	23%	27	5	11		0.010%_x000D_					.																							.
676	BraA09003958	BraA09003958	42 kDa	100%	20%	27	5	11		0.010%_x000D_			.		.																							.
677	BraA04002131	BraA04002131	21 kDa	100%	46%	12	5	8		0.0045%_x000D_			.																									.
678	BraA05004331	BraA05004331	73 kDa	100%	8.1%	4	4	4		0.0015%_x000D_			.		.																.																.
679	BraA03003805	BraA03003805	19 kDa	100%	32%	15	4	7		0.0056%_x000D_			.																									.			.						.
680	BraA09000746	BraA09000746	155 kDa	100%	3.4%	8	4	6		0.0030%_x000D_		.	.														.											.			.
681	BraA06002977	BraA06002977	106 kDa	100%	6.9%	6	4	6		0.0022%_x000D_			.		.																							.									.
682	BraA09003362	BraA09003362	74 kDa	100%	11%	13	4	7		0.0048%_x000D_					.																							.
683	BraA03000577	BraA03000577	67 kDa	100%	8.7%	6	4	5		0.0022%_x000D_			.		.
684	BraA02000416	BraA02000416	64 kDa	100%	29%	36	4	10		0.013%_x000D_			.		.																							.			.						.
685	BraA08001339	BraA08001339	28 kDa	100%	20%	41	4	13		0.015%_x000D_			.																									.
686	BraA06000864	BraA06000864	60 kDa	100%	16%	7	4	5		0.0026%_x000D_			.		.				.																			.			.
687	BraA03003039	BraA03003039	67 kDa	100%	7.0%	5	4	4		0.0019%_x000D_					.																			.				.
688	BraA03001767	BraA03001767	25 kDa	100%	18%	13	4	7		0.0048%_x000D_			.																					.				.			.
689	BraA01003072	BraA01003072	17 kDa	100%	28%	30	4	7		0.011%_x000D_																	.											.			.
690	BraA04000985	BraA04000985	56 kDa	100%	14%	7	4	5		0.0026%_x000D_			.		.																							.
691	BraA08003368	BraA08003368	64 kDa	100%	8.6%	8	4	5		0.0030%_x000D_					.										.													.
692	BraA03001815	BraA03001815 >BraA04003671 >BraA04002634	52 kDa	100%	12%	7	4	5		0.0026%_x000D_		.																										.
693	BraA08005505	BraA08005505	47 kDa	100%	13%	9	4	4		0.0033%_x000D_					.																							.									.
694	BraA09004518	BraA09004518	31 kDa	100%	20%	6	4	6		0.0022%_x000D_					.																							.
695	BraA05005032	BraA05005032	111 kDa	100%	4.7%	8	4	6		0.0030%_x000D_			.		.																							.
696	BraA02000582	BraA02000582	118 kDa	100%	3.3%	4	4	4		0.0015%_x000D_			.		.																							.
697	BraA06003931	BraA06003931	46 kDa	100%	11%	4	4	4		0.0015%_x000D_			.																									.
698	BraA03004586	BraA03004586	38 kDa	100%	14%	6	4	4		0.0022%_x000D_																												.
699	BraA07002942	BraA07002942	107 kDa	100%	5.5%	6	4	5		0.0022%_x000D_					.																							.
700	BraA03003044	BraA03003044	58 kDa	100%	10%	7	4	7		0.0026%_x000D_			.		.																							.
701	BraA06003845	BraA06003845	47 kDa	100%	20%	6	4	5		0.0022%_x000D_			.		.																							.
702	BraA06002349	BraA06002349	41 kDa	100%	18%	7	4	4		0.0026%_x000D_			.		.																							.
703	BraA04000015	BraA04000015	31 kDa	100%	21%	7	4	6		0.0026%_x000D_					.																							.
704	BraA08001939	BraA08001939	50 kDa	100%	14%	12	4	7		0.0045%_x000D_			.		.																																.
705	BraA03002228	BraA03002228	32 kDa	100%	15%	10	4	5		0.0037%_x000D_					.																							.									.
706	BraA04001771	BraA04001771	45 kDa	100%	19%	11	4	6		0.0041%_x000D_			.		.																							.
707	BraA06005850	BraA06005850	83 kDa	100%	6.9%	12	4	9		0.0045%_x000D_			.		.																							.			.						.
708	BraA02000742	BraA02000742	31 kDa	100%	18%	9	4	6		0.0033%_x000D_					.																							.
709	BraA06001371	BraA06001371	33 kDa	100%	28%	7	4	6		0.0026%_x000D_			.		.																							.			.						.
710	BraA03001889	BraA03001889	111 kDa	100%	5.9%	4	4	4		0.0015%_x000D_			.		.																							.
711	BraA04002717	BraA04002717	60 kDa	100%	11%	7	4	5		0.0026%_x000D_			.																									.
712	BraA03005828	BraA03005828 >BraA06006063 >BraA01000971	21 kDa	100%	29%	31	4	7		0.012%_x000D_																	.											.			.
713	BraA03004877	BraA03004877	81 kDa	100%	7.8%	5	4	5		0.0019%_x000D_			.		.																							.
714	BraA09000367	BraA09000367	50 kDa	100%	12%	6	4	6		0.0022%_x000D_			.																									.
715	BraA10000843	BraA10000843	33 kDa	100%	16%	22	4	8		0.0082%_x000D_			.						.																			.									.
716	BraA06001554	BraA06001554	60 kDa	100%	11%	7	4	7		0.0026%_x000D_			.		.											.												.
717	BraA03001384	BraA03001384	37 kDa	100%	17%	8	4	7		0.0030%_x000D_			.																									.
718	BraA08003132	BraA08003132	54 kDa	100%	11%	6	4	5		0.0022%_x000D_																												.
719	BraA05005225	BraA05005225	105 kDa	100%	5.8%	5	4	5		0.0019%_x000D_					.
720	BraA08004279	BraA08004279	28 kDa	100%	19%	9	4	5		0.0033%_x000D_					.																							.
721	BraA07002789	BraA07002789	63 kDa	100%	8.2%	9	4	7		0.0033%_x000D_					.																							.			.						.
722	BraA07000953	BraA07000953	49 kDa	100%	10%	14	4	6		0.0052%_x000D_			.		.																							.			.						.
723	BraA09000383	BraA09000383	15 kDa	100%	47%	8	4	8		0.0030%_x000D_			.																		.							.									.
724	BraA03003534	BraA03003534	193 kDa	100%	23%	12	4	9		0.0045%_x000D_			.														.											.			.
725	BraA01002323	BraA01002323	47 kDa	100%	36%	24	4	13		0.0089%_x000D_			.		.																							.			.
726	BraA01002514	BraA01002514	58 kDa	100%	8.9%	6	4	5		0.0022%_x000D_			.		.				.
727	BraA08005640	BraA08005640	112 kDa	100%	5.1%	6	4	5		0.0022%_x000D_			.
728	BraA08001138	BraA08001138	14 kDa	100%	36%	44	4	13		0.016%_x000D_					.				.																			.			.						.
729	BraA06003981	BraA06003981	69 kDa	100%	8.2%	5	4	5		0.0019%_x000D_					.																							.
730	BraA03005915	BraA03005915	45 kDa	100%	17%	13	4	6		0.0048%_x000D_			.		.				.																			.			.						.
731	BraA06004568	BraA06004568	65 kDa	100%	9.0%	5	4	5		0.0019%_x000D_			.		.																							.									.
732	BraA05000604	BraA05000604	34 kDa	100%	28%	13	4	8		0.0048%_x000D_		.	.
733	BraA05000635	BraA05000635	59 kDa	100%	8.6%	7	4	4		0.0026%_x000D_			.		.																							.
734	BraA01003073	BraA01003073	37 kDa	100%	62%	6	4	6		0.0022%_x000D_			.		.																							.			.
735	BraA02000484	BraA02000484	63 kDa	100%	7.1%	9	4	7		0.0033%_x000D_			.		.
736	BraA08003481	BraA08003481	30 kDa	100%	23%	71	4	16		0.026%_x000D_		.	.																					.				.			.
737	BraA06004578	BraA06004578	56 kDa	100%	14%	8	4	6		0.0030%_x000D_					.																																.
738	BraA05001042	BraA05001042	49 kDa	100%	11%	4	4	4		0.0015%_x000D_																												.
739	BraA09000012	BraA09000012	198 kDa	100%	3.1%	5	4	5		0.0019%_x000D_															.													.
740	BraA08005580	BraA08005580	105 kDa	100%	5.8%	7	4	4		0.0026%_x000D_			.		.																							.
741	BraA02002181	BraA02002181	37 kDa	100%	22%	6	4	6		0.0022%_x000D_					.																							.
742	BraA06006315	BraA06006315	40 kDa	100%	12%	14	4	8		0.0052%_x000D_			.					.																				.
743	BraA04001102	BraA04001102	55 kDa	100%	15%	8	4	8		0.0030%_x000D_			.		.																							.
744	BraA05000360	BraA05000360	53 kDa	100%	11%	4	4	4		0.0015%_x000D_					.																							.			.
745	BraA08005791	BraA08005791	41 kDa	100%	13%	10	4	8		0.0037%_x000D_					.																							.			.						.
746	BraA04003752	BraA04003752	100 kDa	100%	7.0%	7	4	6		0.0026%_x000D_																												.
747	BraA09001167	BraA09001167	46 kDa	100%	18%	5	4	5		0.0019%_x000D_			.		.																							.
748	BraA03000370	BraA03000370	40 kDa	100%	15%	9	4	8		0.0033%_x000D_			.		.																							.									.
749	BraA03002728	BraA03002728	63 kDa	100%	11%	5	4	5		0.0019%_x000D_			.		.																							.
750	BraA05001496	BraA05001496	45 kDa	100%	11%	10	4	8		0.0037%_x000D_					.																							.
751	BraA06004271	BraA06004271	39 kDa	100%	12%	4	4	4		0.0015%_x000D_																												.									.
752	BraA06004548	BraA06004548	46 kDa	100%	8.7%	10	4	7		0.0037%_x000D_			.		.																							.
753	BraA04002197	BraA04002197	51 kDa	100%	12%	7	4	6		0.0026%_x000D_			.		.																							.									.
754	BraA06003745	BraA06003745	108 kDa	100%	4.4%	11	4	5		0.0041%_x000D_																												.
755	BraA04001274	BraA04001274	48 kDa	100%	12%	4	4	4		0.0015%_x000D_			.		.																							.
756	BraA04001759	BraA04001759	231 kDa	100%	11%	7	4	6		0.0026%_x000D_					.																							.			.
757	BraA07000924	BraA07000924	28 kDa	100%	15%	11	4	6		0.0041%_x000D_																															.						.
758	BraA06001498	BraA06001498	42 kDa	100%	18%	9	4	7		0.0033%_x000D_			.		.																							.									.
759	BraA08002001	BraA08002001	23 kDa	100%	29%	10	4	7		0.0037%_x000D_			.		.																							.
760	BraA07002937	BraA07002937	24 kDa	100%	33%	28	4	7		0.010%_x000D_															.
761	BraA09004969	BraA09004969	51 kDa	100%	14%	5	4	4		0.0019%_x000D_			.		.																							.
762	BraA07003487	BraA07003487	48 kDa	100%	13%	9	4	8		0.0033%_x000D_			.		.														.									.
763	BraA01001881	BraA01001881	67 kDa	100%	13%	5	4	5		0.0019%_x000D_			.		.											.												.
764	BraA06002270	BraA06002270	124 kDa	100%	3.6%	5	4	4		0.0019%_x000D_			.																									.
765	BraA02000160	BraA02000160	58 kDa	100%	20%	9	4	5		0.0033%_x000D_																												.			.
766	BraA02002468	BraA02002468	71 kDa	100%	7.1%	9	4	7		0.0033%_x000D_			.		.																							.
767	BraA07001737	BraA07001737	25 kDa	100%	18%	11	4	5		0.0041%_x000D_			.		.																							.									.
768	BraA02000273	BraA02000273	55 kDa	100%	7.6%	5	4	5		0.0019%_x000D_			.		.																							.									.
769	BraA01002584	BraA01002584	108 kDa	100%	4.5%	6	4	5		0.0022%_x000D_					.																							.									.
770	BraA03003560	BraA03003560	29 kDa	100%	19%	11	4	7		0.0041%_x000D_			.		.																.							.									.
771	BraA04000082	BraA04000082	25 kDa	100%	24%	16	4	9		0.0059%_x000D_			.		.																							.									.
772	BraA06005252	BraA06005252	254 kDa	100%	1.8%	8	4	6		0.0030%_x000D_		.	.		.																			.				.
773	BraA05004254	BraA05004254	63 kDa	100%	9.1%	7	4	4		0.0026%_x000D_			.		.																							.
774	BraA06003834	BraA06003834	56 kDa	100%	11%	15	4	5		0.0056%_x000D_			.																					.				.			.
775	BraA08003512	BraA08003512	30 kDa	100%	16%	13	4	9		0.0048%_x000D_																	.											.			.
776	BraA05003114	BraA05003114	39 kDa	100%	13%	6	4	5		0.0022%_x000D_					.																							.
777	BraA03004683	BraA03004683 >BraA02002369 >BraA04001776 >BraA04001777	16 kDa	100%	28%	9	4	5		0.0033%_x000D_																	.											.
778	BraA02000317	BraA02000317	61 kDa	100%	12%	16	4	9		0.0059%_x000D_					.										.													.
779	BraA07003436	BraA07003436	56 kDa	100%	9.8%	8	4	5		0.0030%_x000D_			.		.
780	BraA06006325	BraA06006325	35 kDa	100%	13%	6	4	4		0.0022%_x000D_																												.			.						.
781	BraA06004328	BraA06004328	43 kDa	100%	13%	17	4	7		0.0063%_x000D_																												.
782	BraA08000549	BraA08000549	123 kDa	100%	7.0%	8	4	7		0.0030%_x000D_		.			.																							.
783	BraA01000135	BraA01000135	50 kDa	100%	16%	5	4	4		0.0019%_x000D_					.																							.
784	BraA10001250	BraA10001250	105 kDa	100%	5.7%	7	4	6		0.0026%_x000D_			.		.																			.				.									.
785	BraA05005005	BraA05005005	17 kDa	100%	36%	6	4	5		0.0022%_x000D_		.																						.				.
786	BraA01000060	BraA01000060	61 kDa	100%	7.2%	15	4	5		0.0056%_x000D_			.		.																							.			.						.
787	BraA09004581	BraA09004581	16 kDa	100%	47%	58	4	13		0.022%_x000D_															.																						.
788	BraA07001546	BraA07001546	197 kDa	100%	12%	7	4	5		0.0026%_x000D_		.	.		.																							.			.
789	BraA06001390	BraA06001390	43 kDa	100%	13%	10	4	6		0.0037%_x000D_			.		.
790	BraA02003104	BraA02003104	131 kDa	100%	4.2%	11	4	7		0.0041%_x000D_		.	.																					.				.
791	BraA06002703	BraA06002703	49 kDa	100%	13%	6	4	5		0.0022%_x000D_																												.
792	BraA06001093	BraA06001093	45 kDa	100%	15%	6	4	5		0.0022%_x000D_			.		.																							.			.
793	BraA06001252	BraA06001252	62 kDa	100%	21%	11	4	7		0.0041%_x000D_																								.				.			.
794	BraA04002839	BraA04002839	49 kDa	100%	14%	5	4	5		0.0019%_x000D_					.																							.
795	BraA01001767	BraA01001767	21 kDa	100%	29%	27	4	11		0.010%_x000D_																												.
796	BraA08004769	BraA08004769	59 kDa	100%	9.1%	20	4	7		0.0074%_x000D_					.																							.
797	BraA03003207	BraA03003207	83 kDa	100%	6.1%	10	4	5		0.0037%_x000D_			.		.																							.			.
798	BraA05000701	BraA05000701	31 kDa	100%	19%	11	4	7		0.0041%_x000D_					.																							.
799	BraA08003544	BraA08003544	54 kDa	100%	23%	9	4	7		0.0033%_x000D_			.		.																							.
800	BraA09004743	BraA09004743	52 kDa	100%	14%	8	4	5		0.0030%_x000D_			.		.																							.			.
801	BraA05000486	BraA05000486	55 kDa	100%	11%	4	4	4		0.0015%_x000D_			.		.																							.
802	BraA02003321	BraA02003321	84 kDa	100%	14%	7	4	6		0.0026%_x000D_					.																							.									.
803	BraA02002353	BraA02002353	66 kDa	100%	9.7%	7	4	5		0.0026%_x000D_			.		.																							.											.
804	BraA06004494	BraA06004494	55 kDa	100%	11%	11	4	6		0.0041%_x000D_		.																										.			.
805	BraA01000967	BraA01000967	81 kDa	100%	8.4%	10	4	7		0.0037%_x000D_			.														.											.			.						.
806	BraA10000641	BraA10000641	37 kDa	100%	21%	15	4	6		0.0056%_x000D_																												.
807	BraA05000270	BraA05000270	102 kDa	100%	6.5%	6	4	6		0.0022%_x000D_			.		.																			.				.
808	BraA08002090	BraA08002090	34 kDa	100%	24%	20	4	8		0.0074%_x000D_			.																		.							.									.
809	BraA04000145	BraA04000145	40 kDa	100%	11%	4	4	4		0.0015%_x000D_					.																							.
810	BraA05001520	BraA05001520	42 kDa	100%	16%	8	4	6		0.0030%_x000D_					.																							.
811	BraA08003057	BraA08003057	60 kDa	100%	9.4%	5	4	5		0.0019%_x000D_			.		.				.																			.			.						.
812	BraA03005916	BraA03005916	60 kDa	100%	17%	6	4	5		0.0022%_x000D_			.		.				.																			.			.						.
813	BraA10000420	BraA10000420	53 kDa	100%	11%	8	4	6		0.0030%_x000D_			.		.																							.			.
814	BraA03004878	BraA03004878	18 kDa	100%	32%	10	4	6		0.0037%_x000D_																												.			.
815	BraA07001794	BraA07001794	76 kDa	100%	10%	5	4	5		0.0019%_x000D_					.																							.
816	BraA03004841	BraA03004841 >BraA03001973 >BraA03001136 >BraA06003155 >BraA08004379 >BraA05004424 >BraA04002249 >BraA02001092	11 kDa	100%	41%	14	4	7		0.0052%_x000D_			.																									.
817	BraA05005092	BraA05005092	39 kDa	100%	12%	9	4	7		0.0033%_x000D_			.																									.			.
818	BraA02002658	BraA02002658	22 kDa	100%	30%	8	4	7		0.0030%_x000D_
819	BraA02003224	BraA02003224	22 kDa	100%	24%	19	4	9		0.0071%_x000D_					.										.																						.
820	BraA08001350	BraA08001350	72 kDa	100%	11%	7	4	5		0.0026%_x000D_					.																							.
821	BraA03001810	BraA03001810	62 kDa	100%	9.8%	8	4	6		0.0030%_x000D_																												.			.
822	BraA09001188	BraA09001188 >BraA09001186	20 kDa	100%	23%	35	4	15		0.013%_x000D_																												.									.
823	BraA01002885	BraA01002885	32 kDa	100%	18%	11	4	6		0.0041%_x000D_			.														.											.			.						.
824	BraA03002002	BraA03002002	101 kDa	100%	5.9%	6	4	5		0.0022%_x000D_
825	BraA03006337	BraA03006337 >BraA08003951	16 kDa	100%	32%	15	4	9		0.0056%_x000D_																	.											.			.
826	BraA05002134	BraA05002134	91 kDa	100%	5.1%	6	4	6		0.0022%_x000D_			.		.																							.
827	BraA08004979	BraA08004979	21 kDa	100%	36%	7	4	5		0.0026%_x000D_																												.
828	BraA03003081	BraA03003081	40 kDa	100%	14%	7	4	6		0.0026%_x000D_			.		.																							.
829	BraA01003207	BraA01003207	16 kDa	100%	35%	18	4	8		0.0067%_x000D_																	.											.			.
830	BraA09000806	BraA09000806	37 kDa	100%	12%	9	4	6		0.0033%_x000D_			.		.				.																			.			.						.
831	BraA08002260	BraA08002260	35 kDa	100%	15%	21	4	7		0.0078%_x000D_			.																		.							.									.
832	BraA04002132	BraA04002132	103 kDa	100%	5.1%	5	4	5		0.0019%_x000D_			.																									.
833	BraA08002993	BraA08002993	16 kDa	100%	32%	21	4	7		0.0078%_x000D_			.		.																							.			.						.
834	BraA06000990	BraA06000990	12 kDa	100%	28%	14	4	6		0.0052%_x000D_			.						.																			.									.
835	BraA09003700	BraA09003700	65 kDa	100%	9.7%	6	4	5		0.0022%_x000D_			.		.																							.
836	BraA05002238	BraA05002238	14 kDa	100%	56%	14	4	10		0.0052%_x000D_		.																						.				.
837	BraA09004993	BraA09004993	77 kDa	100%	9.8%	5	4	5		0.0019%_x000D_			.		.																							.									.
838	BraA02000513	BraA02000513	74 kDa	100%	8.8%	13	4	9		0.0048%_x000D_					.																							.
839	BraA01000324	BraA01000324	23 kDa	100%	21%	9	4	7		0.0033%_x000D_																												.
840	BraA08002240	BraA08002240	62 kDa	100%	10%	6	4	4		0.0022%_x000D_			.		.																							.
841	BraA05004861	BraA05004861	31 kDa	100%	22%	36	4	14		0.013%_x000D_			.		.																																.
842	BraA09001414	BraA09001414	47 kDa	100%	10.0%	11	4	6		0.0041%_x000D_					.																							.
843	BraA02002636	BraA02002636	21 kDa	100%	36%	10	4	6		0.0037%_x000D_			.						.															.				.
844	BraA06004368	BraA06004368	172 kDa	100%	5.7%	10	4	5		0.0037%_x000D_			.																									.			.
845	BraA06001539	BraA06001539	51 kDa	100%	9.5%	5	4	5		0.0019%_x000D_			.		.																							.
846	BraA06003890	BraA06003890	75 kDa	100%	7.1%	7	4	7		0.0026%_x000D_			.		.																			.				.									.
847	BraA08005241	BraA08005241	73 kDa	100%	6.4%	5	4	5		0.0019%_x000D_			.		.																							.			.
848	BraA04001335	BraA04001335	73 kDa	100%	8.3%	4	4	4		0.0015%_x000D_																								.				.									.
849	BraA06001844	BraA06001844	88 kDa	100%	6.4%	7	4	5		0.0026%_x000D_			.		.																							.
850	BraA04001715	BraA04001715	21 kDa	100%	30%	8	4	7		0.0030%_x000D_			.																									.
851	BraA03006364	BraA03006364	56 kDa	100%	9.4%	30	4	11		0.011%_x000D_			.						.																			.									.
852	BraA05003977	BraA05003977	113 kDa	100%	4.5%	4	4	4		0.0015%_x000D_			.		.																							.
853	BraA05001136	BraA05001136	23 kDa	100%	20%	19	4	7		0.0071%_x000D_			.		.																							.
854	BraA08003641	BraA08003641	58 kDa	100%	7.8%	4	4	4		0.0015%_x000D_			.		.																							.
855	BraA06002893	BraA06002893	147 kDa	100%	6.8%	15	4	6		0.0056%_x000D_			.		.																							.			.
856	BraA05003031	BraA05003031	35 kDa	100%	27%	19	4	10		0.0071%_x000D_			.		.				.																			.									.
857	BraA08003423	BraA08003423	28 kDa	100%	20%	6	4	4		0.0022%_x000D_																												.
858	BraA04003552	BraA04003552	48 kDa	100%	21%	4	4	4		0.0015%_x000D_					.				.																			.
859	BraA09000353	BraA09000353	23 kDa	100%	26%	13	4	8		0.0048%_x000D_
860	BraA06002585	BraA06002585	123 kDa	100%	6.5%	10	4	6		0.0037%_x000D_			.		.																							.									.
861	BraA05004949	BraA05004949	37 kDa	100%	20%	18	4	8		0.0067%_x000D_			.		.																							.			.
862	BraA03000444	BraA03000444	65 kDa	100%	12%	4	4	4		0.0015%_x000D_			.		.																							.			.
863	BraA04001307	BraA04001307	69 kDa	100%	7.5%	8	4	6		0.0030%_x000D_			.		.																							.
864	BraA03000974	BraA03000974	32 kDa	100%	18%	15	4	8		0.0056%_x000D_			.														.											.			.
865	BraA03004266	BraA03004266	65 kDa	100%	9.4%	6	4	5		0.0022%_x000D_					.																							.			.
866	BraA09003782	BraA09003782	69 kDa	100%	47%	14	4	7		0.0052%_x000D_		.	.																									.			.						.		.
867	BraA03003651	BraA03003651	203 kDa	100%	3.1%	8	4	4		0.0030%_x000D_																												.
868	BraA03001646	BraA03001646	40 kDa	100%	16%	6	4	5		0.0022%_x000D_			.		.																							.			.
869	BraA03006092	BraA03006092	54 kDa	100%	16%	13	4	8		0.0048%_x000D_					.																							.									.
870	BraA06003082	BraA06003082	44 kDa	100%	15%	12	4	9		0.0045%_x000D_			.		.																							.									.
871	BraA07001476	BraA07001476	51 kDa	100%	13%	6	4	5		0.0022%_x000D_					.																							.									.
872	BraA03000494	BraA03000494	93 kDa	100%	7.7%	7	4	5		0.0026%_x000D_		.	.																									.
873	BraA01000251	BraA01000251	28 kDa	100%	21%	36	4	10		0.013%_x000D_			.														.											.
874	BraA03005080	BraA03005080	54 kDa	100%	14%	4	4	4		0.0015%_x000D_			.		.																							.			.						.
875	BraA08003355	BraA08003355	100 kDa	100%	4.8%	6	4	4		0.0022%_x000D_		.																										.
876	BraA09004452	BraA09004452	59 kDa	100%	10%	10	4	8		0.0037%_x000D_			.		.																							.
877	BraA03001615	BraA03001615	119 kDa	100%	4.8%	14	4	9		0.0052%_x000D_			.		.																							.			.
878	BraA09003842	BraA09003842	46 kDa	100%	9.3%	5	4	4		0.0019%_x000D_			.		.																							.
879	BraA09001491	BraA09001491	31 kDa	100%	15%	10	4	6		0.0037%_x000D_					.																							.									.
880	BraA07001335	BraA07001335	100 kDa	100%	5.4%	4	4	4		0.0015%_x000D_					.																							.
881	BraA02000367	BraA02000367	50 kDa	100%	12%	4	4	4		0.0015%_x000D_			.		.																																.
882	BraA03003414	BraA03003414	229 kDa	100%	15%	8	4	7		0.0030%_x000D_			.														.											.			.
883	BraA07002289	BraA07002289	102 kDa	100%	5.9%	7	4	6		0.0026%_x000D_			.		.
884	BraA09001356	BraA09001356	50 kDa	100%	12%	16	4	8		0.0059%_x000D_			.		.																							.									.
885	BraA07003170	BraA07003170	90 kDa	100%	5.3%	10	4	5		0.0037%_x000D_					.																							.
886	BraA01001481	BraA01001481	51 kDa	100%	12%	5	4	4		0.0019%_x000D_																												.
887	BraA01003154	BraA01003154	18 kDa	100%	23%	12	4	6		0.0045%_x000D_					.										.													.
888	BraA08004624	BraA08004624	26 kDa	100%	24%	12	4	5		0.0045%_x000D_		.			.																			.				.
889	BraA06002995	BraA06002995	42 kDa	100%	13%	6	4	5		0.0022%_x000D_																	.											.									.
890	BraA01000798	BraA01000798	61 kDa	100%	7.7%	8	4	6		0.0030%_x000D_			.		.																							.
891	BraA05002890	BraA05002890	57 kDa	100%	12%	9	4	6		0.0033%_x000D_			.		.																							.
892	BraA08005445	BraA08005445	167 kDa	100%	4.3%	9	4	5		0.0033%_x000D_			.		.																							.			.
893	BraA05002917	BraA05002917	62 kDa	100%	8.6%	8	4	6		0.0030%_x000D_			.		.																							.
894	BraA09001530	BraA09001530	57 kDa	100%	10%	9	4	7		0.0033%_x000D_					.																																.
895	BraA09003828	BraA09003828	43 kDa	100%	14%	21	4	10		0.0078%_x000D_			.		.																							.
896	BraA07000196	BraA07000196	36 kDa	100%	19%	16	4	8		0.0059%_x000D_			.																									.			.
897	BraA08005771	BraA08005771	32 kDa	100%	24%	13	4	7		0.0048%_x000D_																												.
898	BraA05005085	BraA05005085	146 kDa	100%	4.2%	8	4	6		0.0030%_x000D_			.		.																							.
899	BraA01000347	BraA01000347	149 kDa	100%	3.4%	4	4	4		0.0015%_x000D_			.		.				.																			.
900	BraA05001094	BraA05001094	31 kDa	100%	21%	7	4	5		0.0026%_x000D_		.																						.				.
901	BraA07001275	BraA07001275	109 kDa	100%	4.7%	7	4	4		0.0026%_x000D_			.		.																							.			.
902	BraA08002772	BraA08002772	64 kDa	100%	9.4%	6	4	5		0.0022%_x000D_			.																									.
903	BraA06003044	BraA06003044	44 kDa	100%	17%	9	4	7		0.0033%_x000D_					.																							.
904	BraA02001720	BraA02001720	17 kDa	100%	31%	12	4	8		0.0045%_x000D_			.																		.							.
905	BraA08000695	BraA08000695	76 kDa	100%	6.8%	5	4	5		0.0019%_x000D_					.																							.
906	BraA07003426	BraA07003426	44 kDa	100%	12%	14	4	7		0.0052%_x000D_			.		.																							.			.						.
907	BraA05003032	BraA05003032	25 kDa	100%	40%	18	4	7		0.0067%_x000D_			.		.				.																			.									.
908	BraA05000482	BraA05000482	39 kDa	100%	27%	8	4	6		0.0030%_x000D_			.		.																							.
909	BraA03004354	BraA03004354	61 kDa	100%	7.4%	4	3	4		0.0015%_x000D_					.																																.
910	BraA02002316	BraA02002316	56 kDa	100%	7.9%	5	3	4		0.0019%_x000D_			.		.																							.
911	BraA05003271	BraA05003271	79 kDa	100%	6.3%	5	3	4		0.0019%_x000D_																								.				.			.
912	BraA10000884	BraA10000884	88 kDa	100%	6.8%	10	3	6		0.0037%_x000D_		.																										.
913	BraA04000434	BraA04000434	90 kDa	100%	12%	9	3	5		0.0033%_x000D_			.																									.			.
914	BraA06006314	BraA06006314	18 kDa	100%	22%	23	3	7		0.0086%_x000D_			.		.																							.									.
915	BraA02002782	BraA02002782	64 kDa	100%	6.1%	8	3	5		0.0030%_x000D_			.		.																							.
916	BraA06002060	BraA06002060	21 kDa	100%	20%	11	3	5		0.0041%_x000D_			.																									.
917	BraA03003129	BraA03003129 >BraA03003130 >BraSca001093	62 kDa	100%	5.9%	4	3	3		0.0015%_x000D_					.																							.
918	BraA06005291	BraA06005291	62 kDa	100%	7.6%	5	3	3		0.0019%_x000D_			.																									.
919	BraA06004843	BraA06004843	50 kDa	100%	9.9%	6	3	4		0.0022%_x000D_																												.			.
920	BraA08001659	BraA08001659	59 kDa	100%	21%	4	3	4		0.0015%_x000D_			.		.																							.
921	BraA08005151	BraA08005151	77 kDa	100%	7.4%	4	3	4		0.0015%_x000D_			.		.
922	BraA07001662	BraA07001662	35 kDa	100%	11%	7	3	5		0.0026%_x000D_					.																							.
923	BraA02001532	BraA02001532	19 kDa	100%	21%	9	3	5		0.0033%_x000D_					.																							.
924	BraA05004243	BraA05004243	41 kDa	100%	11%	4	3	4		0.0015%_x000D_					.																							.
925	BraA06001211	BraA06001211	70 kDa	100%	6.9%	4	3	4		0.0015%_x000D_			.		.																							.
926	BraA06005414	BraA06005414	35 kDa	100%	11%	5	3	5		0.0019%_x000D_																												.
927	BraA08005062	BraA08005062	54 kDa	100%	7.8%	8	3	4		0.0030%_x000D_			.		.																							.
928	BraA08004206	BraA08004206	113 kDa	100%	4.4%	4	3	4		0.0015%_x000D_		.	.																					.				.
929	BraA06001802	BraA06001802	68 kDa	100%	17%	6	3	4		0.0022%_x000D_			.		.																							.											.
930	BraA03003675	BraA03003675	61 kDa	100%	8.2%	4	3	4		0.0015%_x000D_			.																									.
931	BraA09003155	BraA09003155	67 kDa	100%	6.4%	3	3	3		0.0011%_x000D_			.		.				.																			.
932	BraA07001244	BraA07001244	41 kDa	100%	12%	5	3	4		0.0019%_x000D_					.																							.									.
933	BraA03002098	BraA03002098	94 kDa	100%	6.7%	3	3	3		0.0011%_x000D_			.																									.			.
934	BraA03002517	BraA03002517	17 kDa	100%	23%	21	3	11		0.0078%_x000D_			.																									.
935	BraA03002023	BraA03002023	36 kDa	100%	17%	5	3	4		0.0019%_x000D_			.																		.							.									.
936	BraA10000075	BraA10000075	41 kDa	100%	13%	3	3	3		0.0011%_x000D_			.		.																							.
937	BraA06005610	BraA06005610	121 kDa	100%	3.8%	4	3	3		0.0015%_x000D_					.																							.
938	BraA03003225	BraA03003225	16 kDa	100%	29%	18	3	5		0.0067%_x000D_
939	BraA08003800	BraA08003800	29 kDa	100%	21%	5	3	4		0.0019%_x000D_					.																							.
940	BraA09004433	BraA09004433	61 kDa	100%	5.9%	3	3	3		0.0011%_x000D_			.		.				.																			.			.
941	BraA01002723	BraA01002723	236 kDa	100%	1.5%	12	3	8		0.0045%_x000D_			.																									.
942	BraA09004854	BraA09004854	38 kDa	100%	15%	3	3	3		0.0011%_x000D_			.		.
943	BraA01000005	BraA01000005	29 kDa	100%	20%	15	3	7		0.0056%_x000D_																												.			.						.
944	BraA07001214	BraA07001214	226 kDa	100%	1.5%	3	3	3		0.0011%_x000D_			.												.									.				.
945	BraA03005424	BraA03005424	46 kDa	100%	9.1%	8	3	4		0.0030%_x000D_					.																							.			.
946	BraA03003602	BraA03003602	43 kDa	100%	9.1%	7	3	5		0.0026%_x000D_			.		.
947	BraA10000082	BraA10000082	64 kDa	100%	7.1%	4	3	3		0.0015%_x000D_			.		.																							.			.						.
948	BraA03001077	BraA03001077	71 kDa	100%	5.6%	14	3	5		0.0052%_x000D_		.	.		.																							.
949	BraA08005820	BraA08005820	40 kDa	100%	12%	3	3	3		0.0011%_x000D_					.																							.									.
950	BraA07000950	BraA07000950	139 kDa	100%	9.1%	7	3	6		0.0026%_x000D_			.		.																							.
951	BraA04002979	BraA04002979	40 kDa	100%	9.1%	4	3	4		0.0015%_x000D_					.																							.
952	BraA03002741	BraA03002741 >BraA06000333 >BraA05001884	18 kDa	100%	27%	11	3	6		0.0041%_x000D_			.														.											.			.
953	BraA08001672	BraA08001672	30 kDa	100%	15%	6	3	6		0.0022%_x000D_		.	.
954	BraA06001931	BraA06001931	24 kDa	100%	15%	6	3	5		0.0022%_x000D_			.																		.							.									.
955	BraA03002047	BraA03002047	48 kDa	100%	8.6%	4	3	3		0.0015%_x000D_					.																							.
956	BraA03003648	BraA03003648	45 kDa	100%	12%	7	3	4		0.0026%_x000D_					.																							.
957	BraA03000633	BraA03000633	41 kDa	100%	18%	15	3	8		0.0056%_x000D_																								.				.
958	BraA03000423	BraA03000423	44 kDa	100%	17%	3	3	3		0.0011%_x000D_					.										.													.
959	BraA08002929	BraA08002929	214 kDa	100%	2.6%	3	3	3		0.0011%_x000D_
960	BraA06001457	BraA06001457	95 kDa	100%	4.5%	3	3	3		0.0011%_x000D_			.		.																							.
961	BraA06002066	BraA06002066	65 kDa	100%	7.1%	5	3	3		0.0019%_x000D_			.		.																							.
962	BraA02001673	BraA02001673	32 kDa	100%	11%	5	3	5		0.0019%_x000D_																												.
963	BraA08005388	BraA08005388	60 kDa	100%	15%	10	3	7		0.0037%_x000D_					.																							.			.						.
964	BraA10001168	BraA10001168	54 kDa	100%	8.5%	3	3	3		0.0011%_x000D_			.		.																							.
965	BraA04000278	BraA04000278	29 kDa	100%	17%	7	3	5		0.0026%_x000D_					.
966	BraA08000495	BraA08000495	56 kDa	100%	7.7%	5	3	4		0.0019%_x000D_					.																.							.
967	BraA06006174	BraA06006174	54 kDa	100%	8.9%	7	3	5		0.0026%_x000D_		.	.		.																							.
968	BraA03005678	BraA03005678	15 kDa	100%	34%	12	3	6		0.0045%_x000D_
969	BraA05002880	BraA05002880	20 kDa	100%	26%	10	3	4		0.0037%_x000D_		.																						.
970	BraA04003324	BraA04003324	57 kDa	100%	31%	22	3	8		0.0082%_x000D_			.		.																							.			.						.
971	BraA01002438	BraA01002438	44 kDa	100%	10.0%	4	3	4		0.0015%_x000D_			.		.																			.
972	BraA02002657	BraA02002657	22 kDa	100%	23%	5	3	5		0.0019%_x000D_																															.						.
973	BraA09000015	BraA09000015	17 kDa	100%	23%	3	3	3		0.0011%_x000D_					.																							.
974	BraA04001331	BraA04001331	17 kDa	100%	31%	7	3	4		0.0026%_x000D_			.		.																							.
975	BraA03001475	BraA03001475	44 kDa	100%	12%	4	3	3		0.0015%_x000D_			.		.																							.
976	BraA08004433	BraA08004433	17 kDa	100%	19%	12	3	6		0.0045%_x000D_			.																									.			.
977	BraA06000708	BraA06000708	19 kDa	100%	25%	7	3	4		0.0026%_x000D_			.		.																							.
978	BraA04001433	BraA04001433	58 kDa	100%	7.3%	5	3	4		0.0019%_x000D_																												.
979	BraA08004895	BraA08004895	32 kDa	100%	20%	8	3	5		0.0030%_x000D_			.																									.
980	BraA01002050	BraA01002050	79 kDa	100%	5.3%	6	3	5		0.0022%_x000D_			.		.																			.				.			.						.
981	BraA07002998	BraA07002998	35 kDa	100%	13%	5	3	4		0.0019%_x000D_					.																							.			.						.
982	BraA08001065	BraA08001065	61 kDa	100%	7.1%	5	3	4		0.0019%_x000D_			.		.																							.
983	BraA03005477	BraA03005477	97 kDa	100%	4.3%	3	3	3		0.0011%_x000D_			.																												.
984	BraA10000118	BraA10000118	46 kDa	100%	5.0%	5	3	5		0.0019%_x000D_			.																									.			.
985	BraA04003216	BraA04003216	110 kDa	100%	11%	4	3	3		0.0015%_x000D_			.		.																							.			.						.
986	BraA01002415	BraA01002415	32 kDa	100%	13%	5	3	3		0.0019%_x000D_			.		.																							.
987	BraA06001576	BraA06001576	42 kDa	100%	9.9%	6	3	4		0.0022%_x000D_					.																							.
988	BraA07002175	BraA07002175	22 kDa	100%	17%	7	3	4		0.0026%_x000D_			.																									.
989	BraA05002582	BraA05002582	87 kDa	100%	3.8%	4	3	4		0.0015%_x000D_			.																									.			.
990	BraA07000236	BraA07000236	22 kDa	100%	18%	9	3	6		0.0033%_x000D_			.		.																							.
991	BraA06002774	BraA06002774	45 kDa	100%	7.9%	7	3	4		0.0026%_x000D_			.		.																							.
992	BraA10001536	BraA10001536	32 kDa	100%	16%	11	3	7		0.0041%_x000D_																												.
993	BraA03000578	BraA03000578	28 kDa	100%	18%	4	3	4		0.0015%_x000D_			.		.																							.
994	BraA05004779	BraA05004779	51 kDa	100%	8.2%	3	3	3		0.0011%_x000D_																												.
995	BraA08002626	BraA08002626	116 kDa	100%	5.7%	4	3	4		0.0015%_x000D_																												.			.
996	BraA09004311	BraA09004311	104 kDa	100%	3.6%	3	3	3		0.0011%_x000D_			.																									.
997	BraA01001506	BraA01001506	44 kDa	100%	8.8%	9	3	4		0.0033%_x000D_																												.
998	BraA10000560	BraA10000560	17 kDa	100%	24%	5	3	4		0.0019%_x000D_			.																									.
999	BraA02001404	BraA02001404	22 kDa	100%	23%	4	3	3		0.0015%_x000D_			.		.																							.									.
1000	BraA09004795	BraA09004795	76 kDa	100%	4.0%	4	3	3		0.0015%_x000D_			.		.																							.
1001	BraA04000046	BraA04000046	29 kDa	100%	8.6%	4	3	3		0.0015%_x000D_																	.											.			.
1002	BraA03004584	BraA03004584	59 kDa	100%	5.3%	4	3	3		0.0015%_x000D_					.
1003	BraA06002212	BraA06002212	57 kDa	100%	7.1%	5	3	5		0.0019%_x000D_			.		.				.																			.
1004	BraA01001987	BraA01001987	62 kDa	100%	7.9%	6	3	4		0.0022%_x000D_		.																						.				.
1005	BraA03000170	BraA03000170	54 kDa	100%	5.7%	6	3	4		0.0022%_x000D_																												.
1006	BraA03003676	BraA03003676	128 kDa	100%	3.7%	5	3	4		0.0019%_x000D_			.		.																			.				.
1007	BraA06001220	BraA06001220	99 kDa	100%	26%	4	3	4		0.0015%_x000D_			.		.																							.									.
1008	BraA06003390	BraA06003390	71 kDa	100%	6.0%	9	3	5		0.0033%_x000D_			.																									.
1009	BraA03002214	BraA03002214	120 kDa	100%	14%	5	3	3		0.0019%_x000D_					.
1010	BraA02002058	BraA02002058	62 kDa	100%	16%	7	3	5		0.0026%_x000D_			.		.																							.			.						.
1011	BraA08005319	BraA08005319	30 kDa	100%	9.7%	7	3	5		0.0026%_x000D_					.																							.
1012	BraA09003702	BraA09003702	48 kDa	100%	47%	6	3	5		0.0022%_x000D_					.																							.			.						.
1013	BraA09000415	BraA09000415	46 kDa	100%	14%	13	3	8		0.0048%_x000D_			.																									.			.
1014	BraA01001568	BraA01001568	33 kDa	100%	19%	23	3	8		0.0086%_x000D_			.		.																							.
1015	BraA06003711	BraA06003711	75 kDa	100%	6.9%	4	3	4		0.0015%_x000D_					.																							.
1016	BraA09001486	BraA09001486	39 kDa	100%	13%	18	3	7		0.0067%_x000D_					.																							.									.
1017	BraA09003172	BraA09003172	116 kDa	100%	4.3%	4	3	4		0.0015%_x000D_																												.
1018	BraA07001735	BraA07001735	26 kDa	100%	12%	4	3	3		0.0015%_x000D_			.		.																							.
1019	BraA04002452	BraA04002452	118 kDa	100%	3.9%	3	3	3		0.0011%_x000D_		.																										.
1020	BraA07001740	BraA07001740	29 kDa	100%	33%	12	3	6		0.0045%_x000D_			.		.																							.
1021	BraA06002689	BraA06002689	104 kDa	100%	4.1%	4	3	4		0.0015%_x000D_		.	.		.																			.				.
1022	BraA04000668	BraA04000668	52 kDa	100%	30%	6	3	4		0.0022%_x000D_			.		.																							.
1023	BraA08001920	BraA08001920	129 kDa	100%	3.4%	4	3	4		0.0015%_x000D_																												.
1024	BraA09003951	BraA09003951 >BraA01000840	58 kDa	100%	6.6%	8	3	4		0.0030%_x000D_			.		.																							.
1025	BraA06002576	BraA06002576	24 kDa	100%	24%	6	3	4		0.0022%_x000D_			.																									.
1026	BraA01000862	BraA01000862	49 kDa	100%	7.7%	5	3	4		0.0019%_x000D_			.		.																							.
1027	BraA08001478	BraA08001478	26 kDa	100%	18%	24	3	9		0.0089%_x000D_																												.			.
1028	BraA01001983	BraA01001983 >BraA01001982 >BraSca001128	39 kDa	100%	10%	11	3	6		0.0041%_x000D_		.																										.									.
1029	BraA03002213	BraA03002213	63 kDa	100%	15%	5	3	3		0.0019%_x000D_					.
1030	BraA05003203	BraA05003203	67 kDa	100%	6.3%	4	3	4		0.0015%_x000D_			.		.																							.
1031	BraA09003926	BraA09003926	47 kDa	100%	7.6%	3	3	3		0.0011%_x000D_																												.
1032	BraA02000434	BraA02000434	57 kDa	100%	8.2%	3	3	3		0.0011%_x000D_																															.
1033	BraA04000487	BraA04000487	62 kDa	100%	6.0%	12	3	5		0.0045%_x000D_			.		.																							.
1034	BraA08002153	BraA08002153	52 kDa	100%	6.2%	3	3	3		0.0011%_x000D_					.																							.
1035	BraA01000804	BraA01000804	59 kDa	100%	10%	3	3	3		0.0011%_x000D_					.																							.
1036	BraA03004816	BraA03004816	31 kDa	100%	16%	5	3	5		0.0019%_x000D_																												.
1037	BraA09004662	BraA09004662	45 kDa	100%	14%	6	3	4		0.0022%_x000D_			.		.																							.
1038	BraA08000690	BraA08000690	25 kDa	100%	21%	7	3	6		0.0026%_x000D_																												.
1039	BraA09003086	BraA09003086	25 kDa	100%	15%	13	3	4		0.0048%_x000D_					.																							.
1040	BraA09004838	BraA09004838	46 kDa	100%	18%	9	3	5		0.0033%_x000D_			.		.																							.
1041	BraA03003076	BraA03003076	92 kDa	100%	6.2%	3	3	3		0.0011%_x000D_					.
1042	BraA06003611	BraA06003611	64 kDa	100%	4.5%	5	3	5		0.0019%_x000D_			.		.																							.
1043	BraA03002738	BraA03002738	23 kDa	100%	18%	7	3	4		0.0026%_x000D_			.		.																							.
1044	BraA03001990	BraA03001990	30 kDa	100%	13%	10	3	6		0.0037%_x000D_
1045	BraA05000001	BraA05000001	60 kDa	100%	6.7%	4	3	4		0.0015%_x000D_					.
1046	BraA04003434	BraA04003434	41 kDa	100%	8.0%	10	3	6		0.0037%_x000D_
1047	BraA04001305	BraA04001305	146 kDa	100%	4.7%	4	3	4		0.0015%_x000D_			.																									.
1048	BraA01000056	BraA01000056	137 kDa	100%	22%	8	3	6		0.0030%_x000D_		.															.											.
1049	BraA01002071	BraA01002071	133 kDa	100%	3.3%	4	3	3		0.0015%_x000D_					.																			.				.
1050	BraA05003582	BraA05003582	40 kDa	100%	12%	7	3	5		0.0026%_x000D_			.												.													.
1051	BraA01001780	BraA01001780	48 kDa	100%	14%	17	3	7		0.0063%_x000D_			.																									.			.						.
1052	BraA04000895	BraA04000895	52 kDa	100%	7.2%	10	3	6		0.0037%_x000D_			.		.																							.									.
1053	BraA01002735	BraA01002735	64 kDa	100%	5.2%	4	3	3		0.0015%_x000D_			.		.																							.			.
1054	BraA02002070	BraA02002070	83 kDa	100%	6.1%	5	3	5		0.0019%_x000D_			.		.																							.									.
1055	BraA01000239	BraA01000239	82 kDa	100%	4.7%	4	3	4		0.0015%_x000D_			.		.																																.
1056	BraA02000466	BraA02000466	90 kDa	100%	4.4%	5	3	3		0.0019%_x000D_					.																							.									.
1057	BraA06000023	BraA06000023	94 kDa	100%	7.2%	5	3	4		0.0019%_x000D_			.		.																							.
1058	BraA06003177	BraA06003177	32 kDa	100%	14%	6	3	4		0.0022%_x000D_			.		.																							.
1059	BraA03000656	BraA03000656	69 kDa	100%	6.9%	3	3	3		0.0011%_x000D_					.																							.
1060	BraA05000786	BraA05000786	28 kDa	100%	37%	13	3	5		0.0048%_x000D_			.		.																							.			.
1061	BraA08005511	BraA08005511	123 kDa	100%	6.8%	8	3	6		0.0030%_x000D_			.																									.			.
1062	BraA03002357	BraA03002357	62 kDa	100%	21%	6	3	6		0.0022%_x000D_																												.			.
1063	BraA07003001	BraA07003001	52 kDa	100%	9.0%	7	3	7		0.0026%_x000D_			.		.																							.
1064	BraA07002285	BraA07002285	98 kDa	100%	5.9%	3	3	3		0.0011%_x000D_					.																							.
1065	BraA06004612	BraA06004612	33 kDa	100%	15%	8	3	4		0.0030%_x000D_																												.			.
1066	BraA08003828	BraA08003828	43 kDa	100%	22%	39	3	5		0.015%_x000D_					.																							.			.						.
1067	BraA04003364	BraA04003364	259 kDa	100%	2.5%	3	3	3		0.0011%_x000D_					.																							.			.
1068	BraA02000233	BraA02000233	108 kDa	100%	9.9%	6	3	6		0.0022%_x000D_			.		.																							.			.
1069	BraA10001209	BraA10001209	53 kDa	100%	8.2%	4	3	3		0.0015%_x000D_					.
1070	BraA05001315	BraA05001315	54 kDa	100%	20%	5	3	5		0.0019%_x000D_			.		.																							.									.
1071	BraA09003684	BraA09003684	45 kDa	100%	12%	3	3	3		0.0011%_x000D_																								.				.									.
1072	BraA06005389	BraA06005389	29 kDa	100%	14%	9	3	5		0.0033%_x000D_																																					.
1073	BraA08000874	BraA08000874	52 kDa	100%	8.7%	4	3	3		0.0015%_x000D_			.		.																			.				.									.
1074	BraA08000626	BraA08000626	35 kDa	100%	11%	4	3	3		0.0015%_x000D_			.		.
1075	BraA08001593	BraA08001593	56 kDa	100%	8.5%	3	3	3		0.0011%_x000D_			.		.																							.
1076	BraA03001982	BraA03001982	75 kDa	100%	6.5%	4	3	4		0.0015%_x000D_			.		.																							.									.
1077	BraA09002897	BraA09002897	38 kDa	100%	13%	6	3	5		0.0022%_x000D_																												.
1078	BraA06005219	BraA06005219	49 kDa	100%	12%	4	3	4		0.0015%_x000D_					.																																.
1079	BraA07002649	BraA07002649	25 kDa	100%	14%	8	3	5		0.0030%_x000D_			.														.											.
1080	BraA07003136	BraA07003136	50 kDa	100%	40%	11	3	6		0.0041%_x000D_			.		.												.											.
1081	BraA09003052	BraA09003052	41 kDa	100%	9.9%	6	3	4		0.0022%_x000D_																																					.
1082	BraA09001068	BraA09001068	28 kDa	100%	16%	11	3	5		0.0041%_x000D_																												.									.
1083	BraA07002064	BraA07002064	32 kDa	100%	12%	5	3	4		0.0019%_x000D_															.													.									.
1084	BraA02000838	BraA02000838	44 kDa	100%	34%	11	3	4		0.0041%_x000D_			.		.																							.			.
1085	BraA08002380	BraA08002380	124 kDa	100%	3.8%	3	3	3		0.0011%_x000D_																												.			.
1086	BraA01002952	BraA01002952	31 kDa	100%	19%	5	3	4		0.0019%_x000D_			.																									.
1087	BraA02000402	BraA02000402	37 kDa	100%	8.5%	16	3	7		0.0059%_x000D_																												.			.						.
1088	BraA08002261	BraA08002261	37 kDa	100%	13%	17	3	5		0.0063%_x000D_			.																		.							.									.
1089	BraA09001862	BraA09001862	98 kDa	100%	4.3%	7	3	5		0.0026%_x000D_			.		.																							.
1090	BraA08005743	BraA08005743	108 kDa	100%	9.4%	5	3	3		0.0019%_x000D_			.		.			.																				.
1091	BraA08005650	BraA08005650	42 kDa	100%	11%	5	3	5		0.0019%_x000D_					.																							.
1092	BraA09002071	BraA09002071	35 kDa	100%	15%	3	3	3		0.0011%_x000D_			.		.																							.
1093	BraA03004971	BraA03004971	80 kDa	100%	8.1%	6	3	4		0.0022%_x000D_		.	.		.																							.
1094	BraA05000405	BraA05000405	18 kDa	100%	25%	4	3	4		0.0015%_x000D_																												.			.
1095	BraA05002120	BraA05002120	26 kDa	100%	16%	5	3	4		0.0019%_x000D_			.																									.
1096	BraA02002427	BraA02002427	36 kDa	100%	15%	38	3	5		0.014%_x000D_			.		.																.							.			.						.
1097	BraA09000154	BraA09000154	51 kDa	100%	9.5%	7	3	4		0.0026%_x000D_			.		.																							.
1098	BraA06002552	BraA06002552	48 kDa	100%	8.3%	4	3	4		0.0015%_x000D_					.
1099	BraA05001881	BraA05001881	49 kDa	100%	30%	6	3	5		0.0022%_x000D_					.																							.			.						.
1100	BraA05000710	BraA05000710 >BraA04003793	15 kDa	100%	23%	3	3	3		0.0011%_x000D_					.				.																			.
1101	BraA01000402	BraA01000402	93 kDa	100%	4.4%	6	3	4		0.0022%_x000D_					.																																.
1102	BraA01000841	BraA01000841	14 kDa	100%	25%	16	3	6		0.0059%_x000D_			.																									.			.						.
1103	BraA03003962	BraA03003962	35 kDa	100%	14%	7	3	4		0.0026%_x000D_					.																							.
1104	BraA04002139	BraA04002139	147 kDa	100%	3.8%	3	3	3		0.0011%_x000D_			.		.				.																			.
1105	BraA05004715	BraA05004715 >BraA04003367	17 kDa	100%	21%	8	3	5		0.0030%_x000D_																	.											.
1106	BraA03005283	BraA03005283	37 kDa	100%	11%	5	3	4		0.0019%_x000D_					.																							.
1107	BraA09000502	BraA09000502	88 kDa	100%	6.5%	5	3	4		0.0019%_x000D_			.		.																							.
1108	BraA03003084	BraA03003084	35 kDa	100%	10%	4	3	4		0.0015%_x000D_			.		.																							.
1109	BraA03003184	BraA03003184	119 kDa	100%	19%	10	3	4		0.0037%_x000D_			.		.																							.			.						.
1110	BraA03005705	BraA03005705 >BraA03005733	24 kDa	100%	18%	8	3	6		0.0030%_x000D_																	.											.
1111	BraA03000229	BraA03000229	64 kDa	100%	7.0%	9	3	5		0.0033%_x000D_																												.
1112	BraA03002078	BraA03002078	14 kDa	100%	32%	4	3	3		0.0015%_x000D_					.																							.
1113	BraA06005671	BraA06005671	42 kDa	100%	9.7%	6	3	3		0.0022%_x000D_					.																																.
1114	BraSca000743	BraSca000743	52 kDa	100%	8.7%	6	3	5		0.0022%_x000D_					.																			.				.									.
1115	BraA05003454	BraA05003454	49 kDa	100%	7.2%	13	3	7		0.0048%_x000D_					.																							.
1116	BraA03003371	BraA03003371	63 kDa	100%	8.4%	7	3	4		0.0026%_x000D_			.		.																							.			.
1117	BraA03003144	BraA03003144	22 kDa	100%	17%	4	3	3		0.0015%_x000D_																	.											.			.
1118	BraA07002319	BraA07002319	113 kDa	100%	3.7%	5	3	3		0.0019%_x000D_					.																							.
1119	BraA06003083	BraA06003083	99 kDa	100%	4.4%	3	3	3		0.0011%_x000D_			.																									.
1120	BraA08004793	BraA08004793	63 kDa	100%	19%	5	3	3		0.0019%_x000D_			.		.																							.									.
1121	BraA01001314	BraA01001314	42 kDa	100%	12%	4	3	3		0.0015%_x000D_			.		.																							.
1122	BraA09001201	BraA09001201	150 kDa	100%	3.5%	3	3	3		0.0011%_x000D_		.	.																					.				.			.
1123	BraA01001175	BraA01001175	34 kDa	100%	11%	7	3	4		0.0026%_x000D_			.		.																							.
1124	BraA02002287	BraA02002287	50 kDa	100%	7.4%	14	3	6		0.0052%_x000D_					.
1125	BraA06000251	BraA06000251	22 kDa	100%	32%	5	3	5		0.0019%_x000D_			.														.											.			.
1126	BraA06005934	BraA06005934	13 kDa	100%	32%	8	3	6		0.0030%_x000D_															.
1127	BraA06001949	BraA06001949	67 kDa	100%	5.6%	5	3	4		0.0019%_x000D_																												.									.
1128	BraA03003377	BraA03003377	27 kDa	100%	16%	15	3	6		0.0056%_x000D_																	.											.									.
1129	BraA07002784	BraA07002784	81 kDa	100%	4.2%	3	3	3		0.0011%_x000D_																												.
1130	BraA06002695	BraA06002695	38 kDa	100%	9.2%	7	3	5		0.0026%_x000D_			.																									.
1131	BraA03005555	BraA03005555	43 kDa	100%	9.2%	8	3	3		0.0030%_x000D_					.																							.
1132	BraA02002528	BraA02002528	47 kDa	100%	11%	5	3	5		0.0019%_x000D_					.																							.
1133	BraA03002706	BraA03002706	34 kDa	100%	15%	3	3	3		0.0011%_x000D_																												.									.
1134	BraA01000632	BraA01000632	33 kDa	100%	12%	7	3	3		0.0026%_x000D_			.		.																							.
1135	BraA08000831	BraA08000831	35 kDa	100%	9.3%	6	3	4		0.0022%_x000D_			.		.				.																			.
1136	BraA09001313	BraA09001313	36 kDa	100%	28%	10	3	6		0.0037%_x000D_			.																		.							.									.
1137	BraA01002939	BraA01002939	78 kDa	100%	5.5%	5	3	3		0.0019%_x000D_					.																							.
1138	BraA02002784	BraA02002784	26 kDa	100%	19%	11	3	5		0.0041%_x000D_					.																																.
1139	BraA04003466	BraA04003466	18 kDa	100%	32%	14	3	6		0.0052%_x000D_																												.									.
1140	BraA03002024	BraA03002024	38 kDa	100%	22%	9	3	6		0.0033%_x000D_			.																		.							.									.
1141	BraA02002360	BraA02002360	77 kDa	100%	5.2%	3	3	3		0.0011%_x000D_			.		.																							.									.
1142	BraA08001227	BraA08001227	38 kDa	100%	10%	9	3	5		0.0033%_x000D_			.		.																							.			.
1143	BraA03005647	BraA03005647	31 kDa	100%	16%	9	3	5		0.0033%_x000D_			.		.																							.
1144	BraA01001923	BraA01001923	71 kDa	100%	7.1%	4	3	4		0.0015%_x000D_			.		.
1145	BraA06001270	BraA06001270	49 kDa	100%	7.5%	3	3	3		0.0011%_x000D_			.		.				.																			.			.
1146	BraA01002477	BraA01002477	30 kDa	100%	23%	4	3	4		0.0015%_x000D_			.																									.									.
1147	BraA08001992	BraA08001992	24 kDa	100%	19%	20	3	6		0.0074%_x000D_			.																									.
1148	BraA07000257	BraA07000257	60 kDa	100%	7.6%	4	3	3		0.0015%_x000D_			.		.																							.
1149	BraA09000928	BraA09000928	26 kDa	100%	25%	6	3	5		0.0022%_x000D_																	.											.			.
1150	BraA02002139	BraA02002139	72 kDa	100%	4.7%	11	3	7		0.0041%_x000D_					.
1151	BraA10001118	BraA10001118	49 kDa	100%	8.6%	17	3	7		0.0063%_x000D_			.		.																							.			.						.
1152	BraA06004518	BraA06004518	60 kDa	100%	6.1%	9	3	5		0.0033%_x000D_					.																																.
1153	BraA05002046	BraA05002046	49 kDa	100%	5.5%	7	3	6		0.0026%_x000D_					.				.																			.			.
1154	BraA07001525	BraA07001525	34 kDa	100%	41%	5	3	4		0.0019%_x000D_			.		.																							.									.
1155	BraA03000296	BraA03000296	38 kDa	100%	14%	5	3	4		0.0019%_x000D_
1156	BraA03001350	BraA03001350	59 kDa	100%	8.0%	3	3	3		0.0011%_x000D_					.																																.
1157	BraA02002112	BraA02002112	96 kDa	100%	5.3%	6	3	5		0.0022%_x000D_			.																									.
1158	BraA07002377	BraA07002377	59 kDa	100%	7.0%	4	3	3		0.0015%_x000D_																												.
1159	BraA06003097	BraA06003097	27 kDa	100%	16%	3	3	3		0.0011%_x000D_			.		.																							.
1160	BraA09001196	BraA09001196	90 kDa	100%	4.6%	5	3	5		0.0019%_x000D_
1161	BraA06001528	BraA06001528	21 kDa	100%	19%	5	3	4		0.0019%_x000D_					.																							.
1162	BraA03006249	BraA03006249	25 kDa	100%	15%	15	3	3		0.0056%_x000D_			.		.																			.				.									.
1163	BraA07000168	BraA07000168	29 kDa	100%	17%	11	3	7		0.0041%_x000D_			.																									.
1164	BraA05000516	BraA05000516	265 kDa	100%	1.6%	5	3	4		0.0019%_x000D_																												.
1165	BraA05001116	BraA05001116	65 kDa	100%	7.2%	3	3	3		0.0011%_x000D_																												.			.
1166	BraA04001423	BraA04001423	68 kDa	100%	5.4%	4	3	4		0.0015%_x000D_			.		.																							.			.
1167	BraA05003022	BraA05003022	42 kDa	100%	14%	7	3	5		0.0026%_x000D_																												.
1168	BraA05002126	BraA05002126	20 kDa	100%	22%	6	3	3		0.0022%_x000D_																	.											.			.
1169	BraA08005693	BraA08005693	75 kDa	100%	11%	4	3	4		0.0015%_x000D_																												.			.
1170	BraA03002275	BraA03002275	30 kDa	100%	13%	5	3	4		0.0019%_x000D_			.		.																							.
1171	BraA08002526	BraA08002526	33 kDa	100%	11%	4	3	4		0.0015%_x000D_			.		.																							.
1172	BraA03002082	BraA03002082	20 kDa	100%	22%	5	3	4		0.0019%_x000D_			.																									.
1173	BraA08002453	BraA08002453	42 kDa	100%	10.0%	12	3	5		0.0045%_x000D_																								.				.			.
1174	BraA04002467	BraA04002467	121 kDa	100%	6.8%	8	3	5		0.0030%_x000D_			.																									.
1175	BraA06002023	BraA06002023	39 kDa	100%	9.2%	7	3	5		0.0026%_x000D_					.																							.
1176	BraA03006113	BraA03006113	50 kDa	100%	10%	3	3	3		0.0011%_x000D_			.		.
1177	BraA07002261	BraA07002261	103 kDa	100%	4.5%	4	3	3		0.0015%_x000D_			.		.																							.			.						.
1178	BraA05000421	BraA05000421	71 kDa	100%	4.7%	3	3	3		0.0011%_x000D_																												.
1179	BraA07001562	BraA07001562	77 kDa	100%	4.7%	4	3	4		0.0015%_x000D_			.																									.
1180	BraA05003072	BraA05003072	150 kDa	100%	2.8%	3	3	3		0.0011%_x000D_																												.
1181	BraA03000497	BraA03000497	49 kDa	100%	11%	8	3	5		0.0030%_x000D_			.		.																							.
1182	BraA03004528	BraA03004528	69 kDa	100%	17%	3	3	3		0.0011%_x000D_					.																							.
1183	BraA02000833	BraA02000833	24 kDa	100%	18%	14	3	5		0.0052%_x000D_			.																									.			.						.
1184	BraA08002591	BraA08002591	54 kDa	100%	7.2%	4	3	4		0.0015%_x000D_			.		.																							.			.
1185	BraA06001247	BraA06001247	117 kDa	100%	4.8%	3	3	3		0.0011%_x000D_		.	.																									.
1186	BraA10000028	BraA10000028	58 kDa	100%	7.3%	5	3	4		0.0019%_x000D_					.																							.									.
1187	BraA10000627	BraA10000627	125 kDa	100%	4.0%	5	3	4		0.0019%_x000D_																												.
1188	BraA03000880	BraA03000880	44 kDa	100%	12%	5	3	5		0.0019%_x000D_			.																									.
1189	BraA05000175	BraA05000175	60 kDa	100%	7.2%	11	3	7		0.0041%_x000D_					.																							.
1190	BraA05004703	BraA05004703	43 kDa	100%	11%	15	3	5		0.0056%_x000D_																												.									.
1191	BraA08003556	BraA08003556	63 kDa	100%	8.4%	6	3	5		0.0022%_x000D_			.																									.
1192	BraA07001589	BraA07001589	63 kDa	100%	7.1%	5	3	4		0.0019%_x000D_			.																									.
1193	BraA09001724	BraA09001724	41 kDa	100%	9.4%	8	3	4		0.0030%_x000D_		.																										.			.								.
1194	BraA08001743	BraA08001743	461 kDa	100%	1.0%	4	3	4		0.0015%_x000D_			.																									.			.
1195	BraA05004256	BraA05004256	45 kDa	100%	7.7%	5	3	4		0.0019%_x000D_			.		.																							.			.
1196	BraA09000480	BraA09000480	72 kDa	100%	6.6%	10	3	5		0.0037%_x000D_																								.				.									.
1197	BraA04000531	BraA04000531	67 kDa	100%	20%	7	3	4		0.0026%_x000D_			.						.												.							.
1198	BraA04001329	BraA04001329	51 kDa	100%	10%	3	3	3		0.0011%_x000D_					.																							.									.
1199	BraA04001471	BraA04001471	58 kDa	100%	7.7%	3	3	3		0.0011%_x000D_			.		.																							.
1200	BraA06003424	BraA06003424	34 kDa	100%	16%	9	3	7		0.0033%_x000D_			.																									.
1201	BraA04000443	BraA04000443	35 kDa	100%	14%	3	3	3		0.0011%_x000D_			.																									.
1202	BraA03001883	BraA03001883	48 kDa	100%	8.3%	5	3	4		0.0019%_x000D_			.		.																																.
1203	BraA01001251	BraA01001251	47 kDa	100%	8.1%	4	3	4		0.0015%_x000D_					.
1204	BraA09000127	BraA09000127	44 kDa	100%	8.5%	6	3	6		0.0022%_x000D_					.																																.
1205	BraA04003608	BraA04003608	57 kDa	100%	9.3%	4	3	3		0.0015%_x000D_			.		.																							.
1206	BraA08002196	BraA08002196	29 kDa	100%	19%	10	3	5		0.0037%_x000D_			.		.																.							.									.
1207	BraA08002024	BraA08002024	55 kDa	100%	9.7%	6	3	4		0.0022%_x000D_					.																							.									.
1208	BraA08002187	BraA08002187	47 kDa	100%	10%	3	3	3		0.0011%_x000D_			.
1209	BraA09003649	BraA09003649	38 kDa	100%	13%	10	3	5		0.0037%_x000D_			.																									.
1210	BraA03001416	BraA03001416	40 kDa	100%	8.8%	13	3	6		0.0048%_x000D_			.		.																							.			.
1211	BraA01000668	BraA01000668	49 kDa	100%	8.7%	4	3	4		0.0015%_x000D_																												.									.
1212	BraA03002276	BraA03002276	21 kDa	100%	19%	10	3	5		0.0037%_x000D_																												.
1213	BraA03004778	BraA03004778	35 kDa	100%	7.9%	6	3	5		0.0022%_x000D_			.														.											.
1214	BraA09004874	BraA09004874	18 kDa	100%	25%	85	3	18		0.032%_x000D_					.																							.			.
1215	BraA05003875	BraA05003875	34 kDa	100%	9.7%	6	3	4		0.0022%_x000D_
1216	BraA05000379	BraA05000379	67 kDa	100%	21%	10	3	7		0.0037%_x000D_			.		.																							.
1217	BraA03004074	BraA03004074	42 kDa	100%	8.4%	4	3	3		0.0015%_x000D_			.		.																							.
1218	BraA04001700	BraA04001700	89 kDa	100%	6.0%	9	3	8		0.0033%_x000D_					.																							.
1219	BraA04000098	BraA04000098	51 kDa	100%	9.3%	7	3	4		0.0026%_x000D_					.																							.			.						.
1220	BraA07001599	BraA07001599	190 kDa	100%	2.8%	5	3	3		0.0019%_x000D_																												.			.
1221	BraA06000503	BraA06000503	74 kDa	100%	39%	10	3	6		0.0037%_x000D_			.		.																							.			.
1222	BraA04001362	BraA04001362	51 kDa	100%	9.1%	6	3	5		0.0022%_x000D_					.																							.
1223	BraA10000027	BraA10000027	122 kDa	100%	4.0%	8	3	5		0.0030%_x000D_			.		.																							.
1224	BraA05002259	BraA05002259	89 kDa	100%	4.9%	7	3	5		0.0026%_x000D_			.		.																			.				.
1225	BraA06005290	BraA06005290	43 kDa	100%	11%	4	3	3		0.0015%_x000D_			.		.																							.
1226	BraA09004746	BraA09004746	37 kDa	100%	13%	13	3	7		0.0048%_x000D_			.																									.
1227	BraA02001046	BraA02001046	39 kDa	100%	8.1%	11	3	5		0.0041%_x000D_					.																							.									.
1228	BraA05000262	BraA05000262	32 kDa	100%	14%	10	3	4		0.0037%_x000D_																								.				.			.
1229	BraA08003441	BraA08003441	48 kDa	100%	9.8%	5	3	3		0.0019%_x000D_			.		.				.																			.			.
1230	BraA09001088	BraA09001088	35 kDa	100%	10%	5	3	5		0.0019%_x000D_					.																							.
1231	BraA04002902	BraA04002902	38 kDa	100%	15%	38	3	11		0.014%_x000D_			.																		.							.									.
1232	BraA04002817	BraA04002817	18 kDa	100%	23%	14	3	5		0.0052%_x000D_			.														.											.			.
1233	BraA01000998	BraA01000998	68 kDa	100%	13%	5	3	3		0.0019%_x000D_					.																							.
1234	BraA03003261	BraA03003261	47 kDa	100%	14%	3	3	3		0.0011%_x000D_			.		.																							.
1235	BraA09002200	BraA09002200	31 kDa	100%	9.6%	3	3	3		0.0011%_x000D_																								.				.			.						.
1236	BraA01000501	BraA01000501	44 kDa	100%	9.7%	5	3	5		0.0019%_x000D_			.		.																							.
1237	BraA06004544	BraA06004544	47 kDa	100%	11%	5	3	5		0.0019%_x000D_					.																							.
1238	BraA09001076	BraA09001076	19 kDa	100%	23%	4	3	3		0.0015%_x000D_		.																										.
1239	BraA05004846	BraA05004846	46 kDa	100%	9.2%	3	3	3		0.0011%_x000D_			.		.																							.
1240	BraA01003242	BraA01003242	86 kDa	100%	24%	8	3	4		0.0030%_x000D_			.																									.
1241	BraA03002665	BraA03002665	27 kDa	100%	24%	6	3	4		0.0022%_x000D_			.		.																							.			.						.
1242	BraA02002765	BraA02002765	53 kDa	100%	11%	4	3	4		0.0015%_x000D_			.		.																							.
1243	BraA02002837	BraA02002837	24 kDa	100%	13%	17	3	6		0.0063%_x000D_																	.
1244	BraA09000489	BraA09000489	157 kDa	100%	2.4%	3	3	3		0.0011%_x000D_			.		.																							.
1245	BraA08005094	BraA08005094	72 kDa	100%	7.1%	5	3	4		0.0019%_x000D_			.		.																							.
1246	BraA05001659	BraA05001659	17 kDa	100%	36%	21	3	9		0.0078%_x000D_			.																									.
1247	BraA01000443	BraA01000443	19 kDa	100%	20%	24	3	6		0.0089%_x000D_																																					.
1248	BraA03004933	BraA03004933	46 kDa	100%	10%	7	3	5		0.0026%_x000D_			.		.																							.
1249	BraA02003212	BraA02003212	52 kDa	100%	8.7%	7	3	6		0.0026%_x000D_					.																							.
1250	BraSca001242	BraSca001242	12 kDa	100%	71%	14	3	9		0.0052%_x000D_			.																		.							.									.
1251	BraA06004760	BraA06004760	92 kDa	100%	4.4%	4	3	3		0.0015%_x000D_			.		.																			.				.
1252	BraA03005722	BraA03005722	48 kDa	100%	9.6%	8	3	6		0.0030%_x000D_					.																																.
1253	BraA06006184	BraA06006184	10 kDa	100%	43%	3	3	3		0.0011%_x000D_		.																										.
1254	BraA01001053	BraA01001053	41 kDa	100%	13%	13	3	5		0.0048%_x000D_			.		.																							.									.
1255	BraA03005166	BraA03005166	79 kDa	100%	9.2%	8	3	4		0.0030%_x000D_					.																							.			.
1256	BraA06003529	BraA06003529	122 kDa	100%	6.8%	4	3	4		0.0015%_x000D_			.		.																			.				.
1257	BraA03005543	BraA03005543	61 kDa	100%	7.6%	4	3	4		0.0015%_x000D_					.																							.			.						.
1258	BraA05003142	BraA05003142	133 kDa	100%	2.9%	3	3	3		0.0011%_x000D_
1259	BraA04000014	BraA04000014	41 kDa	100%	9.4%	7	3	5		0.0026%_x000D_			.		.																							.			.
1260	BraA08002470	BraA08002470	62 kDa	100%	8.2%	4	3	4		0.0015%_x000D_			.		.																							.
1261	BraA07000629	BraA07000629	20 kDa	100%	26%	4	3	4		0.0015%_x000D_																												.
1262	BraA09005113	BraA09005113	48 kDa	100%	21%	10	3	5		0.0037%_x000D_
1263	BraA05002176	BraA05002176	40 kDa	100%	9.9%	7	3	6		0.0026%_x000D_					.																							.									.
1264	BraA09001035	BraA09001035	46 kDa	100%	7.2%	14	3	6		0.0052%_x000D_			.		.																							.
1265	BraA07000766	BraA07000766	65 kDa	100%	4.8%	6	3	5		0.0022%_x000D_															.													.
1266	BraA06004768	BraA06004768	29 kDa	100%	14%	10	3	5		0.0037%_x000D_																												.
1267	BraA05003789	BraA05003789	111 kDa	100%	4.0%	3	3	3		0.0011%_x000D_			.		.																							.
1268	BraA04001767	BraA04001767	33 kDa	100%	17%	4	3	4		0.0015%_x000D_			.		.																							.
1269	BraA01001507	BraA01001507	54 kDa	100%	8.3%	9	3	6		0.0033%_x000D_			.		.
1270	BraA08003597	BraA08003597	58 kDa	100%	7.4%	3	3	3		0.0011%_x000D_																												.
1271	BraA06002793	BraA06002793	58 kDa	100%	10%	7	3	5		0.0026%_x000D_			.		.																							.
1272	BraA06000871	BraA06000871	59 kDa	100%	6.8%	3	3	3		0.0011%_x000D_			.		.				.																			.
1273	BraA01000736	BraA01000736	28 kDa	100%	12%	4	3	3		0.0015%_x000D_					.																							.
1274	BraA07002765	BraA07002765	66 kDa	100%	7.5%	5	3	4		0.0019%_x000D_			.		.																							.			.						.
1275	BraA05000012	BraA05000012	30 kDa	100%	16%	7	3	5		0.0026%_x000D_																	.											.			.
1276	BraA03003213	BraA03003213	61 kDa	100%	6.4%	4	3	3		0.0015%_x000D_			.																									.
1277	BraA02002957	BraA02002957	162 kDa	100%	2.5%	6	3	5		0.0022%_x000D_			.		.																						.	.
1278	BraA03004141	BraA03004141	27 kDa	100%	14%	14	3	4		0.0052%_x000D_			.		.																							.
1279	BraA09004651	BraA09004651	78 kDa	100%	5.4%	4	3	4		0.0015%_x000D_																								.				.
1280	BraA07001351	BraA07001351	37 kDa	100%	9.5%	6	3	4		0.0022%_x000D_					.																							.
1281	BraA09003427	BraA09003427	69 kDa	100%	4.8%	4	3	3		0.0015%_x000D_					.																							.
1282	BraA08005061	BraA08005061	36 kDa	100%	26%	5	3	4		0.0019%_x000D_			.																									.
1283	BraA06000909	BraA06000909	94 kDa	100%	7.7%	8	3	5		0.0030%_x000D_			.																									.
1284	BraA03005269	BraA03005269	33 kDa	100%	13%	6	3	4		0.0022%_x000D_			.																									.			.
1285	BraA08004520	BraA08004520	77 kDa	100%	15%	4	3	4		0.0015%_x000D_					.																							.
1286	BraA04000368	BraA04000368	42 kDa	100%	33%	5	3	4		0.0019%_x000D_					.																							.
1287	BraA09000021	BraA09000021	127 kDa	100%	4.6%	3	3	3		0.0011%_x000D_		.
1288	BraA06005385	BraA06005385	17 kDa	100%	25%	11	3	5		0.0041%_x000D_			.		.																							.
1289	BraA01003194	BraA01003194	40 kDa	100%	32%	7	3	4		0.0026%_x000D_			.		.																					.		.
1290	BraA05003428	BraA05003428	58 kDa	100%	7.3%	9	3	5		0.0033%_x000D_																								.				.									.
1291	BraA05003303	BraA05003303	39 kDa	100%	12%	3	3	3		0.0011%_x000D_			.		.																							.
1292	BraA05001176	BraA05001176	40 kDa	100%	9.8%	7	3	5		0.0026%_x000D_			.
1293	BraA09003585	BraA09003585	44 kDa	100%	9.4%	4	3	4		0.0015%_x000D_			.		.																							.
1294	BraA02002122	BraA02002122	26 kDa	100%	11%	9	3	5		0.0033%_x000D_		.	.																									.											.
1295	BraA08004236	BraA08004236	41 kDa	100%	8.4%	6	3	5		0.0022%_x000D_		.																						.
1296	BraA03001197	BraA03001197	237 kDa	100%	5.0%	6	3	4		0.0022%_x000D_			.																									.
1297	BraA01003081	BraA01003081	59 kDa	100%	10%	6	3	5		0.0022%_x000D_			.		.																							.			.						.
1298	BraA09001208	BraA09001208	51 kDa	100%	7.6%	10	3	5		0.0037%_x000D_			.																		.							.									.
1299	BraA07001018	BraA07001018	23 kDa	100%	21%	13	3	5		0.0048%_x000D_																																					.
1300	BraA04001432	BraA04001432	63 kDa	100%	7.3%	3	3	3		0.0011%_x000D_																												.
1301	BraA04002023	BraA04002023 >BraA09002259	20 kDa	100%	20%	7	3	4		0.0026%_x000D_			.																.									.
1302	BraA06001672	BraA06001672	26 kDa	100%	9.5%	7	2	2		0.0026%_x000D_		.																						.				.
1303	BraA04003083	BraA04003083	95 kDa	100%	2.7%	6	2	4		0.0022%_x000D_																																					.
1304	BraA02000195	BraA02000195	120 kDa	100%	2.0%	3	2	3		0.0011%_x000D_		.																										.
1305	BraA05004527	BraA05004527	172 kDa	100%	2.3%	2	2	2		0.00074%_x000D_			.																									.
1306	BraA01000260	BraA01000260	28 kDa	100%	14%	3	2	2		0.0011%_x000D_			.																									.
1307	BraA10000396	BraA10000396	114 kDa	100%	1.9%	2	2	2		0.00074%_x000D_																												.			.
1308	BraA09002272	BraA09002272	19 kDa	100%	12%	12	2	4		0.0045%_x000D_			.						.																			.			.						.
1309	BraA04003141	BraA04003141	112 kDa	100%	3.0%	3	2	2		0.0011%_x000D_		.	.		.																			.
1310	BraA06002649	BraA06002649	100 kDa	100%	9.2%	5	2	3		0.0019%_x000D_			.		.																							.
1311	BraA05004043	BraA05004043	76 kDa	100%	4.8%	5	2	4		0.0019%_x000D_					.																							.
1312	BraA02002013	BraA02002013	29 kDa	100%	33%	4	2	3		0.0015%_x000D_			.		.																							.
1313	BraA04002167	BraA04002167	29 kDa	100%	7.8%	4	2	3		0.0015%_x000D_					.
1314	BraA03000020	BraA03000020	12 kDa	100%	24%	3	2	2		0.0011%_x000D_																												.
1315	BraA03000203	BraA03000203	36 kDa	100%	7.7%	2	2	2		0.00074%_x000D_			.		.
1316	BraA02001506	BraA02001506	44 kDa	100%	6.9%	3	2	2		0.0011%_x000D_			.		.																							.
1317	BraA05003958	BraA05003958	72 kDa	100%	3.5%	3	2	2		0.0011%_x000D_					.																							.
1318	BraA01000115	BraA01000115	73 kDa	100%	25%	2	2	2		0.00074%_x000D_			.																									.
1319	BraA06002876	BraA06002876	110 kDa	100%	2.5%	2	2	2		0.00074%_x000D_															.													.			.
1320	BraA07002866	BraA07002866	73 kDa	100%	3.0%	2	2	2		0.00074%_x000D_			.												.													.
1321	BraA05000874	BraA05000874	20 kDa	100%	18%	2	2	2		0.00074%_x000D_																												.
1322	BraA05005177	BraA05005177	38 kDa	100%	6.8%	21	2	5		0.0078%_x000D_					.																			.				.
1323	BraA03002525	BraA03002525	108 kDa	100%	3.2%	2	2	2		0.00074%_x000D_		.			.																							.
1324	BraA06002295	BraA06002295	40 kDa	100%	8.8%	5	2	2		0.0019%_x000D_			.		.				.																			.
1325	BraA07001683	BraA07001683	42 kDa	100%	6.1%	3	2	3		0.0011%_x000D_					.																							.
1326	BraA08001921	BraA08001921	64 kDa	100%	2.9%	4	2	3		0.0015%_x000D_			.																									.
1327	BraA04003211	BraA04003211	81 kDa	100%	3.3%	4	2	3		0.0015%_x000D_			.		.																							.
1328	BraA08002112	BraA08002112	113 kDa	100%	2.7%	4	2	3		0.0015%_x000D_																												.
1329	BraA03002774	BraA03002774	84 kDa	100%	4.1%	3	2	2		0.0011%_x000D_																												.
1330	BraA08001638	BraA08001638	150 kDa	99%	2.7%	2	2	2		0.00074%_x000D_																												.
1331	BraA02001441	BraA02001441	50 kDa	100%	5.5%	2	2	2		0.00074%_x000D_					.																							.
1332	BraA05003348	BraA05003348	62 kDa	100%	3.1%	3	2	2		0.0011%_x000D_			.		.				.																			.
1333	BraA04002724	BraA04002724	51 kDa	100%	5.4%	6	2	4		0.0022%_x000D_					.																							.									.
1334	BraA07003079	BraA07003079	26 kDa	100%	13%	13	2	3		0.0048%_x000D_																																					.
1335	BraA03001549	BraA03001549	14 kDa	100%	20%	3	2	3		0.0011%_x000D_			.														.											.			.
1336	BraA08004360	BraA08004360	110 kDa	100%	3.1%	2	2	2		0.00074%_x000D_			.																									.
1337	BraA09001225	BraA09001225	49 kDa	99%	4.9%	4	2	3		0.0015%_x000D_																												.
1338	BraA01000310	BraA01000310	61 kDa	100%	5.1%	8	2	3		0.0030%_x000D_			.		.																							.
1339	BraA01000767	BraA01000767	109 kDa	100%	4.1%	4	2	3		0.0015%_x000D_			.																									.
1340	BraA03004509	BraA03004509	62 kDa	100%	4.8%	5	2	3		0.0019%_x000D_			.		.																							.
1341	BraA07002372	BraA07002372	43 kDa	100%	7.2%	5	2	3		0.0019%_x000D_			.		.
1342	BraA06005240	BraA06005240	52 kDa	100%	8.1%	5	2	4		0.0019%_x000D_			.		.																							.
1343	BraA01002141	BraA01002141	64 kDa	100%	4.7%	2	2	2		0.00074%_x000D_
1344	BraA01000343	BraA01000343	25 kDa	100%	13%	3	2	2		0.0011%_x000D_					.																							.
1345	BraA08000661	BraA08000661	69 kDa	100%	2.7%	4	2	3		0.0015%_x000D_															.													.
1346	BraA01001465	BraA01001465	38 kDa	100%	6.1%	3	2	2		0.0011%_x000D_					.	.																						.									.
1347	BraA06001463	BraA06001463	61 kDa	100%	5.2%	5	2	3		0.0019%_x000D_					.																							.
1348	BraA07001270	BraA07001270	58 kDa	100%	5.1%	6	2	3		0.0022%_x000D_		.																										.			.
1349	BraA03005470	BraA03005470	52 kDa	100%	26%	3	2	3		0.0011%_x000D_			.																									.
1350	BraA03000473	BraA03000473	19 kDa	100%	15%	4	2	2		0.0015%_x000D_																												.
1351	BraA06003269	BraA06003269	54 kDa	100%	9.5%	4	2	3		0.0015%_x000D_					.																							.
1352	BraA05004324	BraA05004324	33 kDa	100%	18%	4	2	3		0.0015%_x000D_			.																									.
1353	BraA02000609	BraA02000609	69 kDa	100%	14%	4	2	2		0.0015%_x000D_			.		.																							.
1354	BraA04003788	BraA04003788	29 kDa	100%	13%	12	2	6		0.0045%_x000D_			.		.																																.
1355	BraA05003521	BraA05003521	31 kDa	100%	9.2%	3	2	2		0.0011%_x000D_																												.
1356	BraA03002594	BraA03002594	45 kDa	100%	4.4%	2	2	2		0.00074%_x000D_																												.
1357	BraA02000264	BraA02000264	38 kDa	100%	6.1%	3	2	3		0.0011%_x000D_			.		.																							.
1358	BraA03002163	BraA03002163	39 kDa	100%	4.1%	2	2	2		0.00074%_x000D_			.																									.
1359	BraA10001629	BraA10001629	24 kDa	100%	10.0%	3	2	2		0.0011%_x000D_
1360	BraA02000641	BraA02000641	68 kDa	100%	5.5%	6	2	5		0.0022%_x000D_					.																							.			.
1361	BraA01002937	BraA01002937	30 kDa	100%	8.7%	3	2	3		0.0011%_x000D_			.		.																							.
1362	BraA09000159	BraA09000159 >BraA10001508 >BraA08005749	17 kDa	100%	24%	6	2	3		0.0022%_x000D_			.														.											.			.
1363	BraA05005192	BraA05005192	138 kDa	100%	4.4%	2	2	2		0.00074%_x000D_		.	.																					.				.			.
1364	BraA09004720	BraA09004720	54 kDa	100%	17%	5	2	3		0.0019%_x000D_			.		.																							.
1365	BraA08005725	BraA08005725	37 kDa	100%	5.8%	6	2	4		0.0022%_x000D_		.			.																							.			.
1366	BraA08004594	BraA08004594	59 kDa	100%	3.9%	3	2	3		0.0011%_x000D_			.		.																							.
1367	BraA08001811	BraA08001811	61 kDa	100%	4.2%	2	2	2		0.00074%_x000D_					.																							.
1368	BraA02003176	BraA02003176	145 kDa	100%	5.1%	3	2	3		0.0011%_x000D_			.		.																							.			.
1369	BraA05000133	BraA05000133	98 kDa	100%	13%	7	2	3		0.0026%_x000D_																	.											.
1370	BraA01001282	BraA01001282	39 kDa	100%	12%	3	2	3		0.0011%_x000D_					.																							.
1371	BraA03003888	BraA03003888	47 kDa	100%	5.4%	2	2	2		0.00074%_x000D_					.																							.
1372	BraA07001256	BraA07001256	60 kDa	100%	5.7%	5	2	4		0.0019%_x000D_			.		.				.																			.
1373	BraA02000469	BraA02000469	141 kDa	100%	1.8%	2	2	2		0.00074%_x000D_			.		.																							.
1374	BraA03000007	BraA03000007	50 kDa	100%	7.9%	2	2	2		0.00074%_x000D_			.		.																																.
1375	BraA03000106	BraA03000106	45 kDa	100%	4.7%	7	2	2		0.0026%_x000D_																	.											.			.
1376	BraA05000934	BraA05000934	86 kDa	99%	3.9%	2	2	2		0.00074%_x000D_			.																									.			.
1377	BraA01001721	BraA01001721	96 kDa	100%	2.2%	3	2	2		0.0011%_x000D_			.																									.
1378	BraA01002161	BraA01002161	49 kDa	100%	4.6%	2	2	2		0.00074%_x000D_																	.
1379	BraA03005293	BraA03005293	48 kDa	100%	5.6%	8	2	3		0.0030%_x000D_			.		.																							.									.
1380	BraA08004534	BraA08004534	14 kDa	100%	30%	2	2	2		0.00074%_x000D_			.																									.
1381	BraA03002664	BraA03002664	52 kDa	100%	4.6%	2	2	2		0.00074%_x000D_			.		.																							.
1382	BraA07001395	BraA07001395 >BraA09002538 >BraA09001771 >BraA04003526	9 kDa	100%	36%	22	2	13		0.0082%_x000D_			.														.											.
1383	BraA06006329	BraA06006329	103 kDa	99%	1.9%	2	2	2		0.00074%_x000D_			.		.																							.
1384	BraA07002819	BraA07002819	87 kDa	100%	2.9%	2	2	2		0.00074%_x000D_			.																									.			.
1385	BraA04001448	BraA04001448	57 kDa	100%	5.5%	2	2	2		0.00074%_x000D_			.																									.
1386	BraA03002996	BraA03002996	28 kDa	100%	9.4%	3	2	2		0.0011%_x000D_																																					.
1387	BraA08003878	BraA08003878	78 kDa	100%	8.7%	4	2	3		0.0015%_x000D_			.		.																							.			.
1388	BraA07002503	BraA07002503	40 kDa	100%	9.5%	4	2	3		0.0015%_x000D_					.																							.									.
1389	BraA09002302	BraA09002302	28 kDa	100%	16%	2	2	2		0.00074%_x000D_		.																						.
1390	BraA10000892	BraA10000892	51 kDa	100%	4.3%	6	2	2		0.0022%_x000D_																												.
1391	BraA04000326	BraA04000326	57 kDa	100%	17%	7	2	3		0.0026%_x000D_			.		.																							.									.
1392	BraA02001178	BraA02001178	45 kDa	100%	9.9%	4	2	4		0.0015%_x000D_			.		.											.												.			.
1393	BraA03000943	BraA03000943	49 kDa	100%	37%	7	2	5		0.0026%_x000D_			.		.												.											.			.
1394	BraA08001277	BraA08001277	22 kDa	100%	15%	5	2	3		0.0019%_x000D_			.					.																				.
1395	BraA05002414	BraA05002414 >BraA07002219	14 kDa	100%	17%	2	2	2		0.00074%_x000D_																	.											.
1396	BraA05001944	BraA05001944	226 kDa	100%	1.3%	2	2	2		0.00074%_x000D_			.																									.
1397	BraA09002537	BraA09002537	77 kDa	100%	3.7%	2	2	2		0.00074%_x000D_					.																							.
1398	BraA04000217	BraA04000217	49 kDa	100%	6.2%	2	2	2		0.00074%_x000D_			.		.																							.
1399	BraA04002414	BraA04002414	48 kDa	100%	8.7%	7	2	5		0.0026%_x000D_			.		.										.													.
1400	BraA03004987	BraA03004987	33 kDa	100%	14%	4	2	3		0.0015%_x000D_			.		.																							.
1401	BraA02001952	BraA02001952	68 kDa	100%	4.6%	4	2	3		0.0015%_x000D_					.
1402	BraA06002850	BraA06002850	56 kDa	100%	6.2%	2	2	2		0.00074%_x000D_			.		.
1403	BraA03004952	BraA03004952	17 kDa	100%	12%	19	2	5		0.0071%_x000D_			.		.																							.
1404	BraA07001268	BraA07001268	116 kDa	100%	4.1%	3	2	2		0.0011%_x000D_		.																										.
1405	BraA03003618	BraA03003618	38 kDa	100%	8.7%	3	2	3		0.0011%_x000D_			.																									.
1406	BraA06002172	BraA06002172	24 kDa	100%	26%	5	2	4		0.0019%_x000D_			.		.																							.
1407	BraA03000534	BraA03000534	40 kDa	100%	6.9%	2	2	2		0.00074%_x000D_			.		.																							.
1408	BraA06004819	BraA06004819 >BraA09001371	21 kDa	100%	13%	2	2	2		0.00074%_x000D_			.		.																							.
1409	BraA06000773	BraA06000773	30 kDa	100%	26%	4	2	2		0.0015%_x000D_			.		.																							.
1410	BraA03005257	BraA03005257	72 kDa	100%	4.2%	5	2	3		0.0019%_x000D_					.																							.
1411	BraA08003314	BraA08003314	24 kDa	100%	13%	2	2	2		0.00074%_x000D_			.		.																							.
1412	BraA05004842	BraA05004842	94 kDa	100%	2.1%	2	2	2		0.00074%_x000D_			.																									.
1413	BraSca000792	BraSca000792	28 kDa	100%	8.4%	2	2	2		0.00074%_x000D_			.		.
1414	BraA02000337	BraA02000337	25 kDa	100%	15%	6	2	4		0.0022%_x000D_					.																							.
1415	BraA04000743	BraA04000743	53 kDa	100%	43%	6	2	5		0.0022%_x000D_			.		.																							.			.						.
1416	BraA06005229	BraA06005229	19 kDa	100%	11%	2	2	2		0.00074%_x000D_					.																			.				.			.						.
1417	BraA02000185	BraA02000185	29 kDa	100%	12%	2	2	2		0.00074%_x000D_					.																							.
1418	BraA05000406	BraA05000406	33 kDa	100%	7.3%	4	2	3		0.0015%_x000D_
1419	BraA10001037	BraA10001037	137 kDa	100%	2.0%	3	2	3		0.0011%_x000D_																												.
1420	BraA10001234	BraA10001234	40 kDa	100%	11%	2	2	2		0.00074%_x000D_																												.
1421	BraA02003102	BraA02003102	24 kDa	100%	8.3%	2	2	2		0.00074%_x000D_																	.
1422	BraA08001118	BraA08001118	21 kDa	100%	13%	2	2	2		0.00074%_x000D_																												.
1423	BraA06006139	BraA06006139	20 kDa	99%	11%	2	2	2		0.00074%_x000D_			.																					.				.									.
1424	BraA09003604	BraA09003604	48 kDa	100%	6.0%	3	2	2		0.0011%_x000D_
1425	BraA09000376	BraA09000376	55 kDa	99%	4.8%	3	2	3		0.0011%_x000D_					.																							.
1426	BraA04000146	BraA04000146	197 kDa	100%	1.2%	2	2	2		0.00074%_x000D_															.													.
1427	BraA01000451	BraA01000451	10 kDa	99%	23%	2	2	2		0.00074%_x000D_																												.
1428	BraA03004977	BraA03004977	18 kDa	100%	20%	14	2	8		0.0052%_x000D_																												.									.
1429	BraA09004521	BraA09004521	80 kDa	100%	3.1%	3	2	2		0.0011%_x000D_		.	.		.																							.
1430	BraA08000835	BraA08000835	54 kDa	100%	4.8%	5	2	3		0.0019%_x000D_			.		.																							.
1431	BraA09003670	BraA09003670	46 kDa	100%	41%	8	2	4		0.0030%_x000D_
1432	BraA03002105	BraA03002105	155 kDa	100%	1.9%	3	2	2		0.0011%_x000D_		.	.																					.				.			.
1433	BraA07001396	BraA07001396	105 kDa	100%	3.1%	2	2	2		0.00074%_x000D_			.		.																							.
1434	BraA03000727	BraA03000727	85 kDa	100%	3.1%	3	2	3		0.0011%_x000D_																								.				.
1435	BraA03000319	BraA03000319	45 kDa	100%	23%	5	2	3		0.0019%_x000D_			.		.																							.
1436	BraA05002056	BraA05002056	107 kDa	100%	3.4%	3	2	3		0.0011%_x000D_			.																									.
1437	BraA08004038	BraA08004038	64 kDa	100%	4.6%	2	2	2		0.00074%_x000D_			.
1438	BraA06006104	BraA06006104	129 kDa	100%	2.0%	2	2	2		0.00074%_x000D_			.		.																							.
1439	BraA03000034	BraA03000034	44 kDa	100%	5.0%	4	2	3		0.0015%_x000D_		.																						.				.
1440	BraA09000667	BraA09000667	56 kDa	100%	6.5%	3	2	2		0.0011%_x000D_			.		.																							.									.
1441	BraA01000473	BraA01000473	26 kDa	100%	10%	3	2	2		0.0011%_x000D_			.																									.
1442	BraA06002906	BraA06002906	20 kDa	100%	20%	7	2	3		0.0026%_x000D_			.			.																						.									.
1443	BraA03002437	BraA03002437	31 kDa	100%	23%	53	2	12		0.020%_x000D_		.																						.				.
1444	BraA09002400	BraA09002400	56 kDa	100%	9.0%	3	2	3		0.0011%_x000D_			.		.																							.									.
1445	BraA09004488	BraA09004488	28 kDa	100%	12%	2	2	2		0.00074%_x000D_																												.			.
1446	BraA08005128	BraA08005128	59 kDa	100%	16%	14	2	6		0.0052%_x000D_			.		.																							.
1447	BraA09000738	BraA09000738	35 kDa	100%	9.3%	3	2	3		0.0011%_x000D_		.	.		.																							.
1448	BraA05001192	BraA05001192	12 kDa	100%	17%	11	2	3		0.0041%_x000D_			.						.															.				.
1449	BraA06003173	BraA06003173	56 kDa	100%	8.5%	3	2	3		0.0011%_x000D_			.		.																							.
1450	BraA07002820	BraA07002820	106 kDa	100%	3.3%	4	2	4		0.0015%_x000D_			.		.																			.				.
1451	BraA03001946	BraA03001946	37 kDa	100%	10%	4	2	2		0.0015%_x000D_			.																		.							.									.
1452	BraA06000364	BraA06000364	44 kDa	100%	5.1%	7	2	3		0.0026%_x000D_																																					.
1453	BraA06000587	BraA06000587	31 kDa	100%	7.9%	3	2	3		0.0011%_x000D_					.																							.
1454	BraA03002988	BraA03002988	72 kDa	100%	4.8%	2	2	2		0.00074%_x000D_																												.
1455	BraA10001299	BraA10001299	79 kDa	100%	2.8%	2	2	2		0.00074%_x000D_			.		.																							.
1456	BraA02000632	BraA02000632	27 kDa	100%	10%	2	2	2		0.00074%_x000D_			.		.																							.
1457	BraA07002070	BraA07002070	56 kDa	100%	4.9%	2	2	2		0.00074%_x000D_																												.
1458	BraA03005074	BraA03005074	41 kDa	100%	5.4%	4	2	2		0.0015%_x000D_			.		.																							.
1459	BraA02000899	BraA02000899 >BraA06001904	17 kDa	100%	10%	2	2	2		0.00074%_x000D_																												.
1460	BraA02000274	BraA02000274	46 kDa	100%	4.9%	3	2	2		0.0011%_x000D_			.		.																							.									.
1461	BraA04003397	BraA04003397	32 kDa	100%	10.0%	10	2	3		0.0037%_x000D_			.																									.
1462	BraA02002312	BraA02002312	78 kDa	100%	3.2%	6	2	6		0.0022%_x000D_			.																.									.
1463	BraA08004219	BraA08004219	12 kDa	100%	34%	13	2	3		0.0048%_x000D_																												.									.
1464	BraA10000821	BraA10000821	57 kDa	100%	5.8%	2	2	2		0.00074%_x000D_			.		.																							.
1465	BraA09000436	BraA09000436	176 kDa	100%	1.3%	2	2	2		0.00074%_x000D_			.		.																																.
1466	BraA01001252	BraA01001252	12 kDa	100%	20%	3	2	2		0.0011%_x000D_																												.
1467	BraA08002605	BraA08002605	92 kDa	100%	2.8%	2	2	2		0.00074%_x000D_					.																							.
1468	BraA07000594	BraA07000594	17 kDa	100%	12%	3	2	3		0.0011%_x000D_
1469	BraA03002313	BraA03002313	19 kDa	100%	9.7%	2	2	2		0.00074%_x000D_																					.							.
1470	BraA05004245	BraA05004245	50 kDa	100%	6.7%	4	2	3		0.0015%_x000D_					.																			.				.			.
1471	BraA07001581	BraA07001581	49 kDa	100%	6.5%	3	2	3		0.0011%_x000D_					.																																.
1472	BraA03003226	BraA03003226	23 kDa	100%	11%	63	2	7		0.023%_x000D_			.		.																																.
1473	BraA04000767	BraA04000767	36 kDa	100%	9.4%	7	2	3		0.0026%_x000D_			.		.				.
1474	BraA02000709	BraA02000709	56 kDa	100%	8.0%	10	2	5		0.0037%_x000D_			.		.																							.
1475	BraA08000045	BraA08000045	42 kDa	100%	7.4%	2	2	2		0.00074%_x000D_																												.
1476	BraA05002043	BraA05002043	12 kDa	100%	23%	3	2	3		0.0011%_x000D_			.																									.
1477	BraA01000599	BraA01000599	23 kDa	100%	9.8%	4	2	3		0.0015%_x000D_			.																									.
1478	BraA02001135	BraA02001135	24 kDa	100%	24%	3	2	3		0.0011%_x000D_			.																									.			.
1479	BraA09001922	BraA09001922	129 kDa	100%	1.9%	2	2	2		0.00074%_x000D_			.		.
1480	BraA04002951	BraA04002951	50 kDa	100%	5.7%	3	2	2		0.0011%_x000D_																												.			.
1481	BraA05003075	BraA05003075	43 kDa	100%	8.0%	2	2	2		0.00074%_x000D_					.																							.
1482	BraA07002606	BraA07002606	15 kDa	100%	10%	3	2	2		0.0011%_x000D_
1483	BraA10001403	BraA10001403	35 kDa	100%	8.0%	3	2	3		0.0011%_x000D_			.																		.							.									.
1484	BraA08004602	BraA08004602	111 kDa	100%	3.0%	4	2	3		0.0015%_x000D_		.	.		.																			.				.
1485	BraA04001764	BraA04001764	20 kDa	100%	25%	19	2	11		0.0071%_x000D_																												.									.
1486	BraA07000722	BraA07000722	78 kDa	100%	3.4%	2	2	2		0.00074%_x000D_					.																							.
1487	BraA05004085	BraA05004085	74 kDa	100%	3.1%	5	2	3		0.0019%_x000D_			.																									.
1488	BraA07003456	BraA07003456	40 kDa	100%	7.0%	7	2	4		0.0026%_x000D_					.																																.
1489	BraA06006260	BraA06006260	109 kDa	100%	21%	4	2	4		0.0015%_x000D_		.															.											.
1490	BraA09003398	BraA09003398	18 kDa	100%	14%	8	2	4		0.0030%_x000D_																												.									.
1491	BraA01001853	BraA01001853	50 kDa	100%	41%	11	2	7		0.0041%_x000D_			.		.												.											.			.
1492	BraA01002666	BraA01002666	50 kDa	100%	26%	4	2	3		0.0015%_x000D_					.																							.									.
1493	BraA05002744	BraA05002744	63 kDa	100%	13%	7	2	3		0.0026%_x000D_		.	.																					.				.			.						.
1494	BraA02000997	BraA02000997	29 kDa	100%	8.4%	2	2	2		0.00074%_x000D_
1495	BraA01001740	BraA01001740	14 kDa	100%	29%	5	2	4		0.0019%_x000D_			.																									.
1496	BraA10001749	BraA10001749	49 kDa	100%	5.6%	3	2	2		0.0011%_x000D_			.		.																							.
1497	BraA01001327	BraA01001327	25 kDa	100%	13%	21	2	6		0.0078%_x000D_
1498	BraA03000655	BraA03000655	52 kDa	100%	4.7%	2	2	2		0.00074%_x000D_			.		.																							.
1499	BraA09003170	BraA09003170	123 kDa	100%	1.9%	3	2	3		0.0011%_x000D_			.		.																							.
1500	BraA06005435	BraA06005435	22 kDa	100%	13%	8	2	3		0.0030%_x000D_																												.
1501	BraA06005236	BraA06005236	63 kDa	100%	5.0%	2	2	2		0.00074%_x000D_					.																							.
1502	BraA02002670	BraA02002670	61 kDa	100%	5.9%	2	2	2		0.00074%_x000D_			.		.																							.			.
1503	BraA06000304	BraA06000304	106 kDa	100%	2.7%	2	2	2		0.00074%_x000D_		.	.																									.
1504	BraA08001090	BraA08001090	97 kDa	100%	2.5%	2	2	2		0.00074%_x000D_																												.									.
1505	BraA08000205	BraA08000205	60 kDa	100%	4.1%	5	2	3		0.0019%_x000D_			.		.																							.
1506	BraA03004906	BraA03004906	62 kDa	100%	6.3%	4	2	3		0.0015%_x000D_																															.						.
1507	BraA01000937	BraA01000937	95 kDa	100%	3.3%	4	2	3		0.0015%_x000D_					.
1508	BraA02002783	BraA02002783	124 kDa	100%	2.1%	4	2	2		0.0015%_x000D_																												.
1509	BraA09001962	BraA09001962	41 kDa	100%	8.8%	6	2	5		0.0022%_x000D_					.																							.
1510	BraA09004918	BraA09004918	84 kDa	100%	13%	4	2	2		0.0015%_x000D_					.																							.									.
1511	BraA03002946	BraA03002946	54 kDa	100%	6.9%	2	2	2		0.00074%_x000D_			.		.																			.				.
1512	BraA08001905	BraA08001905	25 kDa	100%	18%	7	2	2		0.0026%_x000D_																								.				.
1513	BraA07000782	BraA07000782	114 kDa	100%	3.6%	3	2	3		0.0011%_x000D_		.																										.
1514	BraA08000670	BraA08000670	104 kDa	100%	1.8%	2	2	2		0.00074%_x000D_			.		.																							.
1515	BraA04001691	BraA04001691	70 kDa	100%	4.1%	2	2	2		0.00074%_x000D_			.		.																							.			.
1516	BraA06002368	BraA06002368	126 kDa	100%	2.7%	3	2	3		0.0011%_x000D_			.		.																							.
1517	BraA03002682	BraA03002682	114 kDa	100%	1.8%	3	2	3		0.0011%_x000D_																	.		.									.
1518	BraA03006101	BraA03006101	47 kDa	100%	9.7%	3	2	3		0.0011%_x000D_					.																							.									.
1519	BraA01000715	BraA01000715	73 kDa	100%	3.3%	3	2	2		0.0011%_x000D_			.
1520	BraA06003954	BraA06003954	107 kDa	100%	3.2%	2	2	2		0.00074%_x000D_		.	.																									.			.
1521	BraA04003135	BraA04003135	20 kDa	100%	9.8%	3	2	3		0.0011%_x000D_																															.						.
1522	BraA01000245	BraA01000245	74 kDa	100%	3.6%	2	2	2		0.00074%_x000D_																												.
1523	BraA04001493	BraA04001493	58 kDa	100%	16%	3	2	3		0.0011%_x000D_			.		.																							.			.
1524	BraA05003498	BraA05003498	193 kDa	100%	1.6%	4	2	3		0.0015%_x000D_		.	.																					.							.
1525	BraA01000524	BraA01000524	51 kDa	100%	4.8%	5	2	3		0.0019%_x000D_			.		.																							.
1526	BraA07001711	BraA07001711	70 kDa	100%	46%	2	2	2		0.00074%_x000D_		.	.																									.			.						.		.
1527	BraA06002726	BraA06002726	64 kDa	100%	4.9%	2	2	2		0.00074%_x000D_			.																									.
1528	BraA03004999	BraA03004999	28 kDa	100%	11%	2	2	2		0.00074%_x000D_																												.
1529	BraA10001600	BraA10001600	32 kDa	100%	11%	2	2	2		0.00074%_x000D_					.																							.
1530	BraA03002943	BraA03002943	28 kDa	100%	7.8%	5	2	3		0.0019%_x000D_			.		.
1531	BraA03000632	BraA03000632	27 kDa	100%	11%	3	2	2		0.0011%_x000D_																								.				.			.						.
1532	BraA08001244	BraA08001244	186 kDa	100%	1.8%	2	2	2		0.00074%_x000D_																												.
1533	BraA06004932	BraA06004932 >BraA09002025	34 kDa	100%	11%	14	2	5		0.0052%_x000D_																												.
1534	BraA10000211	BraA10000211	32 kDa	100%	8.5%	3	2	3		0.0011%_x000D_			.		.																							.
1535	BraA08002243	BraA08002243	139 kDa	100%	6.9%	2	2	2		0.00074%_x000D_					.																							.
1536	BraA05001964	BraA05001964	38 kDa	100%	8.8%	8	2	4		0.0030%_x000D_					.																							.
1537	BraA08003819	BraA08003819	64 kDa	100%	14%	2	2	2		0.00074%_x000D_					.										.													.									.
1538	BraA01002910	BraA01002910	36 kDa	100%	6.7%	7	2	3		0.0026%_x000D_
1539	BraA01000871	BraA01000871	35 kDa	100%	7.4%	10	2	5		0.0037%_x000D_					.																							.
1540	BraA09002219	BraA09002219	74 kDa	100%	3.4%	3	2	2		0.0011%_x000D_																								.				.									.
1541	BraA03000565	BraA03000565	96 kDa	100%	5.3%	3	2	2		0.0011%_x000D_					.																							.									.
1542	BraA03003812	BraA03003812	49 kDa	100%	7.8%	6	2	4		0.0022%_x000D_					.																							.									.
1543	BraA02000409	BraA02000409	107 kDa	100%	15%	2	2	2		0.00074%_x000D_					.																							.
1544	BraA03004844	BraA03004844	42 kDa	100%	36%	5	2	2		0.0019%_x000D_			.		.												.											.			.						.
1545	BraA04003758	BraA04003758	57 kDa	100%	5.3%	4	2	3		0.0015%_x000D_					.
1546	BraA09004905	BraA09004905	141 kDa	100%	2.5%	4	2	3		0.0015%_x000D_
1547	BraA07000935	BraA07000935	50 kDa	100%	7.0%	4	2	3		0.0015%_x000D_			.		.																																.
1548	BraA01002786	BraA01002786	25 kDa	100%	15%	2	2	2		0.00074%_x000D_			.																		.							.
1549	BraA03005026	BraA03005026	30 kDa	100%	13%	3	2	3		0.0011%_x000D_			.		.																							.
1550	BraA02003184	BraA02003184	64 kDa	99%	3.1%	2	2	2		0.00074%_x000D_			.																									.			.
1551	BraA01002062	BraA01002062	116 kDa	100%	2.3%	2	2	2		0.00074%_x000D_			.		.																							.
1552	BraA02000926	BraA02000926	31 kDa	100%	12%	3	2	3		0.0011%_x000D_			.																									.
1553	BraA08000380	BraA08000380	37 kDa	100%	9.8%	7	2	4		0.0026%_x000D_					.																							.
1554	BraA06005798	BraA06005798	29 kDa	100%	11%	2	2	2		0.00074%_x000D_			.																									.
1555	BraA02003302	BraA02003302	36 kDa	100%	13%	2	2	2		0.00074%_x000D_			.																		.							.			.						.
1556	BraA04003674	BraA04003674	86 kDa	100%	7.3%	9	2	3		0.0033%_x000D_					.																							.
1557	BraA02002396	BraA02002396	32 kDa	100%	7.9%	4	2	3		0.0015%_x000D_			.		.
1558	BraA04001181	BraA04001181	160 kDa	100%	1.5%	2	2	2		0.00074%_x000D_															.													.
1559	BraA09001545	BraA09001545	35 kDa	100%	8.0%	2	2	2		0.00074%_x000D_			.		.																							.			.
1560	BraA06006133	BraA06006133	98 kDa	99%	2.5%	2	2	2		0.00074%_x000D_			.		.																							.
1561	BraA06005596	BraA06005596	36 kDa	100%	9.5%	3	2	2		0.0011%_x000D_			.																									.			.
1562	BraA08003299	BraA08003299	59 kDa	100%	8.6%	5	2	2		0.0019%_x000D_		.																										.			.
1563	BraA07002403	BraA07002403	42 kDa	100%	6.4%	5	2	4		0.0019%_x000D_					.
1564	BraA05003997	BraA05003997	70 kDa	100%	3.3%	3	2	2		0.0011%_x000D_			.		.																							.
1565	BraA09000934	BraA09000934	73 kDa	100%	3.7%	2	2	2		0.00074%_x000D_			.																									.
1566	BraA09004633	BraA09004633	16 kDa	100%	8.8%	3	2	2		0.0011%_x000D_																												.
1567	BraA08003276	BraA08003276	12 kDa	100%	19%	2	2	2		0.00074%_x000D_															.													.			.						.
1568	BraA06001119	BraA06001119	59 kDa	100%	4.7%	3	2	3		0.0011%_x000D_			.		.				.																			.
1569	BraA08004047	BraA08004047	98 kDa	100%	18%	7	2	3		0.0026%_x000D_			.		.																							.			.						.
1570	BraA03005196	BraA03005196	44 kDa	100%	7.1%	6	2	3		0.0022%_x000D_					.																							.
1571	BraA10000483	BraA10000483	36 kDa	100%	9.3%	3	2	3		0.0011%_x000D_			.		.																							.
1572	BraA03004629	BraA03004629	46 kDa	100%	12%	2	2	2		0.00074%_x000D_					.																							.
1573	BraA06005211	BraA06005211	21 kDa	100%	19%	5	2	3		0.0019%_x000D_			.														.											.			.
1574	BraA05003709	BraA05003709	38 kDa	100%	9.5%	5	2	3		0.0019%_x000D_			.		.																							.
1575	BraA08000236	BraA08000236	37 kDa	100%	8.0%	3	2	2		0.0011%_x000D_			.		.														.									.
1576	BraA04000219	BraA04000219	50 kDa	100%	39%	7	2	3		0.0026%_x000D_															.													.			.						.
1577	BraA04001150	BraA04001150	73 kDa	100%	4.0%	3	2	2		0.0011%_x000D_			.																									.
1578	BraA03002707	BraA03002707	45 kDa	100%	8.5%	4	2	4		0.0015%_x000D_															.													.
1579	BraA03003726	BraA03003726	44 kDa	100%	5.6%	4	2	3		0.0015%_x000D_																												.
1580	BraA05003940	BraA05003940	51 kDa	100%	5.7%	6	2	5		0.0022%_x000D_			.		.																							.			.
1581	BraA01000278	BraA01000278	314 kDa	100%	4.5%	3	2	3		0.0011%_x000D_			.		.																							.			.
1582	BraA06003947	BraA06003947	10 kDa	100%	18%	2	2	2		0.00074%_x000D_																												.
1583	BraA08002881	BraA08002881	43 kDa	100%	17%	12	2	4		0.0045%_x000D_					.																							.			.						.
1584	BraA05000667	BraA05000667	133 kDa	100%	1.9%	3	2	3		0.0011%_x000D_			.																									.
1585	BraA03003596	BraA03003596	22 kDa	100%	14%	7	2	3		0.0026%_x000D_																												.			.
1586	BraA04003213	BraA04003213	67 kDa	100%	15%	3	2	2		0.0011%_x000D_			.		.																							.
1587	BraA06001974	BraA06001974	34 kDa	100%	9.3%	2	2	2		0.00074%_x000D_																												.
1588	BraA04002764	BraA04002764	40 kDa	100%	6.6%	2	2	2		0.00074%_x000D_			.		.												.											.											.
1589	BraA05004677	BraA05004677	21 kDa	100%	7.8%	5	2	4		0.0019%_x000D_			.																									.			.
1590	BraA06006017	BraA06006017	189 kDa	100%	1.1%	2	2	2		0.00074%_x000D_			.																									.
1591	BraA01000272	BraA01000272	56 kDa	100%	4.7%	3	2	3		0.0011%_x000D_																												.
1592	BraA10000651	BraA10000651	36 kDa	100%	8.5%	3	2	2		0.0011%_x000D_																												.
1593	BraA05004781	BraA05004781	23 kDa	100%	49%	9	2	5		0.0033%_x000D_			.		.																							.			.
1594	BraA08001785	BraA08001785	11 kDa	100%	25%	2	2	2		0.00074%_x000D_															.													.									.
1595	BraA05002429	BraA05002429	31 kDa	100%	8.4%	4	2	3		0.0015%_x000D_			.																									.			.
1596	BraA08002534	BraA08002534	59 kDa	100%	6.2%	4	2	3		0.0015%_x000D_					.										.													.
1597	BraA04001190	BraA04001190	59 kDa	100%	4.5%	4	2	3		0.0015%_x000D_																												.
1598	BraA02002920	BraA02002920	180 kDa	100%	1.4%	2	2	2		0.00074%_x000D_															.													.
1599	BraA03004749	BraA03004749	64 kDa	100%	5.7%	2	2	2		0.00074%_x000D_					.																							.
1600	BraA06003955	BraA06003955	83 kDa	100%	4.9%	2	2	2		0.00074%_x000D_			.		.																							.
1601	BraA06001691	BraA06001691	96 kDa	100%	3.7%	5	2	3		0.0019%_x000D_																												.
1602	BraA08005392	BraA08005392	52 kDa	100%	8.2%	2	2	2		0.00074%_x000D_
1603	BraA04002426	BraA04002426	65 kDa	100%	6.4%	3	2	3		0.0011%_x000D_			.		.																							.
1604	BraA05001809	BraA05001809	51 kDa	100%	6.9%	4	2	3		0.0015%_x000D_					.																							.
1605	BraA03003320	BraA03003320	45 kDa	100%	5.5%	2	2	2		0.00074%_x000D_			.		.																							.
1606	BraA04003337	BraA04003337	15 kDa	100%	28%	2	2	2		0.00074%_x000D_			.
1607	BraA04002970	BraA04002970	28 kDa	100%	12%	8	2	4		0.0030%_x000D_																												.			.						.
1608	BraA10001139	BraA10001139	48 kDa	100%	8.1%	3	2	2		0.0011%_x000D_			.		.																							.
1609	BraA08002429	BraA08002429	14 kDa	100%	22%	5	2	3		0.0019%_x000D_					.																																.
1610	BraA06003572	BraA06003572	19 kDa	100%	14%	2	2	2		0.00074%_x000D_																												.
1611	BraA09002159	BraA09002159	157 kDa	100%	1.5%	4	2	3		0.0015%_x000D_			.																									.
1612	BraA05000468	BraA05000468	40 kDa	100%	13%	5	2	4		0.0019%_x000D_					.																																.
1613	BraA03000452	BraA03000452	28 kDa	100%	41%	11	2	4		0.0041%_x000D_			.		.																							.
1614	BraA05000371	BraA05000371	24 kDa	100%	17%	4	2	3		0.0015%_x000D_			.		.																							.
1615	BraA10000717	BraA10000717	43 kDa	99%	7.8%	2	2	2		0.00074%_x000D_			.																									.
1616	BraA09003843	BraA09003843	33 kDa	100%	8.5%	4	2	3		0.0015%_x000D_		.															.											.
1617	BraA03005411	BraA03005411	17 kDa	100%	15%	7	2	3		0.0026%_x000D_																	.											.
1618	BraA06000732	BraA06000732	30 kDa	100%	9.7%	4	2	2		0.0015%_x000D_																	.											.
1619	BraA07000072	BraA07000072	106 kDa	100%	2.7%	2	2	2		0.00074%_x000D_																												.
1620	BraA03001289	BraA03001289	62 kDa	100%	11%	2	2	2		0.00074%_x000D_			.		.																							.
1621	BraA05002217	BraA05002217	27 kDa	100%	14%	28	2	7		0.010%_x000D_																												.			.						.
1622	BraA06005731	BraA06005731	89 kDa	100%	4.3%	4	2	3		0.0015%_x000D_			.																									.
1623	BraA06001664	BraA06001664	32 kDa	100%	8.5%	5	2	2		0.0019%_x000D_			.																									.
1624	BraA04000348	BraA04000348	38 kDa	100%	6.9%	3	2	3		0.0011%_x000D_
1625	BraA04002499	BraA04002499	21 kDa	100%	12%	2	2	2		0.00074%_x000D_					.																							.
1626	BraA05003649	BraA05003649	32 kDa	100%	7.8%	2	2	2		0.00074%_x000D_			.																									.
1627	BraA06004836	BraA06004836	445 kDa	100%	0.51%	2	2	2		0.00074%_x000D_
1628	BraA02000204	BraA02000204	17 kDa	100%	14%	3	2	2		0.0011%_x000D_																												.									.
1629	BraA05003176	BraA05003176	67 kDa	100%	7.7%	5	2	3		0.0019%_x000D_			.		.																							.
1630	BraSca000289	BraSca000289	78 kDa	100%	3.8%	3	2	3		0.0011%_x000D_			.		.										.													.
1631	BraA04000154	BraA04000154	138 kDa	100%	1.7%	2	2	2		0.00074%_x000D_			.																									.			.
1632	BraA09002942	BraA09002942	54 kDa	100%	5.5%	5	2	4		0.0019%_x000D_		.																										.
1633	BraA02000385	BraA02000385	63 kDa	100%	4.3%	2	2	2		0.00074%_x000D_																												.
1634	BraA10001490	BraA10001490	71 kDa	100%	20%	2	2	2		0.00074%_x000D_					.
1635	BraA01002683	BraA01002683	71 kDa	100%	25%	3	2	2		0.0011%_x000D_			.																									.									.
1636	BraA05004213	BraA05004213	17 kDa	100%	24%	4	2	4		0.0015%_x000D_																												.
1637	BraA02000428	BraA02000428	46 kDa	100%	3.8%	3	2	3		0.0011%_x000D_																												.
1638	BraSca000327	BraSca000327	17 kDa	100%	15%	17	2	6		0.0063%_x000D_		.	.																									.
1639	BraA10000865	BraA10000865	115 kDa	100%	2.2%	4	2	3		0.0015%_x000D_		.																										.
1640	BraA05004535	BraA05004535 >BraA08005275	19 kDa	100%	7.1%	2	2	2		0.00074%_x000D_																					.							.
1641	BraA05001124	BraA05001124	41 kDa	100%	16%	2	2	2		0.00074%_x000D_					.																							.									.
1642	BraA09003075	BraA09003075	65 kDa	100%	5.0%	6	2	4		0.0022%_x000D_			.		.																			.				.									.
1643	BraA06004757	BraA06004757	73 kDa	100%	12%	2	2	2		0.00074%_x000D_			.		.																							.
1644	BraA03000601	BraA03000601	163 kDa	100%	2.2%	2	2	2		0.00074%_x000D_			.		.																							.
1645	BraA08005540	BraA08005540	46 kDa	100%	6.3%	4	2	3		0.0015%_x000D_					.																							.
1646	BraA08003113	BraA08003113	42 kDa	100%	20%	3	2	3		0.0011%_x000D_			.		.																							.			.						.
1647	BraA04002759	BraA04002759	113 kDa	100%	3.3%	2	2	2		0.00074%_x000D_			.		.																							.
1648	BraA07001948	BraA07001948	67 kDa	100%	3.9%	3	2	3		0.0011%_x000D_																												.									.
1649	BraA02000144	BraA02000144	33 kDa	100%	7.2%	5	2	4		0.0019%_x000D_			.																									.
1650	BraA04000682	BraA04000682	39 kDa	100%	6.0%	2	2	2		0.00074%_x000D_					.																																.
1651	BraA06000354	BraA06000354	57 kDa	100%	7.1%	3	2	3		0.0011%_x000D_					.																							.
1652	BraA06003383	BraA06003383	48 kDa	99%	4.5%	2	2	2		0.00074%_x000D_			.		.																							.
1653	BraA01001333	BraA01001333	75 kDa	100%	4.6%	5	2	3		0.0019%_x000D_			.		.																							.
1654	BraA07002696	BraA07002696	70 kDa	100%	5.3%	2	2	2		0.00074%_x000D_			.		.																							.
1655	BraA01002734	BraA01002734	23 kDa	100%	18%	3	2	3		0.0011%_x000D_			.		.																							.
1656	BraA08003294	BraA08003294	34 kDa	100%	7.4%	3	2	3		0.0011%_x000D_			.																									.
1657	BraA05000099	BraA05000099	110 kDa	100%	2.3%	2	2	2		0.00074%_x000D_			.																									.
1658	BraA01000516	BraA01000516	81 kDa	100%	4.3%	2	2	2		0.00074%_x000D_			.
1659	BraA03004993	BraA03004993	71 kDa	100%	3.4%	2	2	2		0.00074%_x000D_		.	.																									.
1660	BraA02002046	BraA02002046	14 kDa	100%	13%	2	2	2		0.00074%_x000D_			.																									.
1661	BraA09001392	BraA09001392	38 kDa	100%	11%	2	2	2		0.00074%_x000D_			.		.																							.
1662	BraA03002303	BraA03002303	51 kDa	100%	6.9%	3	2	3		0.0011%_x000D_					.																							.
1663	BraA07001921	BraA07001921	39 kDa	100%	8.4%	3	2	3		0.0011%_x000D_			.		.																							.
1664	BraA07003496	BraA07003496	74 kDa	100%	17%	5	2	3		0.0019%_x000D_		.	.		.																							.
1665	BraA08004683	BraA08004683	65 kDa	100%	7.3%	3	2	3		0.0011%_x000D_															.													.
1666	BraA05003851	BraA05003851	149 kDa	100%	2.2%	3	2	3		0.0011%_x000D_			.																									.
1667	BraA04002170	BraA04002170	27 kDa	100%	9.4%	3	2	2		0.0011%_x000D_			.														.											.			.
1668	BraA10000464	BraA10000464	165 kDa	100%	2.4%	2	2	2		0.00074%_x000D_			.		.																							.
1669	BraA03002790	BraA03002790	32 kDa	100%	42%	6	2	3		0.0022%_x000D_
1670	BraA07002931	BraA07002931	35 kDa	100%	12%	2	2	2		0.00074%_x000D_			.		.	.																.						.									.
1671	BraA09004072	BraA09004072	27 kDa	100%	13%	3	2	3		0.0011%_x000D_			.		.																							.
1672	BraA03005716	BraA03005716	33 kDa	100%	11%	15	2	8		0.0056%_x000D_					.														.
1673	BraA06003328	BraA06003328	132 kDa	100%	1.7%	2	2	2		0.00074%_x000D_					.																							.
1674	BraA07001970	BraA07001970	55 kDa	100%	5.2%	3	2	3		0.0011%_x000D_					.																							.
1675	BraA03002917	BraA03002917	22 kDa	100%	17%	4	2	4		0.0015%_x000D_			.					.																				.
1676	BraA06000579	BraA06000579	54 kDa	100%	22%	3	2	3		0.0011%_x000D_			.		.				.												.							.
1677	BraA01000850	BraA01000850	68 kDa	100%	4.8%	4	2	3		0.0015%_x000D_					.																							.
1678	BraA03004367	BraA03004367	48 kDa	100%	12%	3	2	2		0.0011%_x000D_			.		.																							.
1679	BraA08003959	BraA08003959	44 kDa	100%	9.7%	3	2	3		0.0011%_x000D_			.																									.
1680	BraA01000430	BraA01000430	49 kDa	100%	4.8%	2	2	2		0.00074%_x000D_			.																									.
1681	BraA08005281	BraA08005281	28 kDa	100%	11%	3	2	2		0.0011%_x000D_			.																									.
1682	BraA01001649	BraA01001649	29 kDa	100%	11%	2	2	2		0.00074%_x000D_																												.
1683	BraA06003141	BraA06003141	14 kDa	100%	17%	3	2	2		0.0011%_x000D_					.																																		.
1684	BraA10000526	BraA10000526	58 kDa	100%	3.5%	2	2	2		0.00074%_x000D_
1685	BraA05004051	BraA05004051	46 kDa	99%	5.6%	3	2	3		0.0011%_x000D_					.																																.
1686	BraA03001235	BraA03001235	41 kDa	100%	7.6%	5	2	3		0.0019%_x000D_
1687	BraA01001504	BraA01001504	78 kDa	100%	4.2%	3	2	2		0.0011%_x000D_					.																							.
1688	BraA08004635	BraA08004635	14 kDa	100%	24%	5	2	3		0.0019%_x000D_		.	.																									.
1689	BraA08002715	BraA08002715	28 kDa	100%	7.3%	5	2	3		0.0019%_x000D_			.		.
1690	BraA08004394	BraA08004394	43 kDa	100%	5.1%	2	2	2		0.00074%_x000D_			.		.																							.
1691	BraA07000897	BraA07000897	31 kDa	100%	9.6%	2	2	2		0.00074%_x000D_																												.
1692	BraA06003362	BraA06003362	222 kDa	100%	1.2%	2	2	2		0.00074%_x000D_			.		.																							.			.
1693	BraA09004891	BraA09004891	97 kDa	100%	3.5%	2	2	2		0.00074%_x000D_			.		.
1694	BraA09001509	BraA09001509	88 kDa	100%	3.3%	4	2	4		0.0015%_x000D_																												.
1695	BraA06004609	BraA06004609	32 kDa	100%	7.3%	2	2	2		0.00074%_x000D_			.																									.
1696	BraA04000670	BraA04000670 >BraA05000488	18 kDa	100%	15%	10	2	6		0.0037%_x000D_																	.											.
1697	BraA03003531	BraA03003531	49 kDa	100%	4.2%	5	2	3		0.0019%_x000D_																												.
1698	BraA02000537	BraA02000537	21 kDa	100%	15%	5	2	2		0.0019%_x000D_																								.				.			.						.
1699	BraA02002612	BraA02002612	73 kDa	100%	5.5%	3	2	2		0.0011%_x000D_			.																.
1700	BraA03002908	BraA03002908	66 kDa	100%	4.4%	4	2	3		0.0015%_x000D_			.		.
1701	BraA06004619	BraA06004619	12 kDa	100%	25%	4	2	3		0.0015%_x000D_			.		.																							.
1702	BraA06005434	BraA06005434	49 kDa	100%	7.3%	3	2	2		0.0011%_x000D_			.																									.
1703	BraA02000023	BraA02000023	33 kDa	100%	8.4%	9	2	4		0.0033%_x000D_			.		.																							.
1704	BraA07001554	BraA07001554	160 kDa	100%	2.5%	2	2	2		0.00074%_x000D_			.																									.									.
1705	BraA03000515	BraA03000515	33 kDa	100%	9.0%	2	2	2		0.00074%_x000D_																												.
1706	BraA06002843	BraA06002843	54 kDa	100%	5.0%	2	2	2		0.00074%_x000D_					.																							.									.
1707	BraA04002404	BraA04002404	24 kDa	100%	43%	6	2	6		0.0022%_x000D_			.		.																.							.			.						.
1708	BraA09003152	BraA09003152	93 kDa	100%	2.8%	3	2	2		0.0011%_x000D_																												.
1709	BraA04001738	BraA04001738	28 kDa	100%	7.5%	3	2	3		0.0011%_x000D_			.																									.
1710	BraA05002507	BraA05002507	64 kDa	100%	12%	3	2	3		0.0011%_x000D_																												.			.
1711	BraA01001678	BraA01001678	49 kDa	99%	6.6%	2	2	2		0.00074%_x000D_																												.
1712	BraA07000634	BraA07000634	44 kDa	100%	5.6%	10	2	4		0.0037%_x000D_					.																							.									.
1713	BraA06006183	BraA06006183	29 kDa	100%	8.8%	2	2	2		0.00074%_x000D_																												.			.						.
1714	BraSca000315	BraSca000315	98 kDa	100%	2.9%	2	2	2		0.00074%_x000D_			.		.																			.				.									.
1715	BraA05000512	BraA05000512	70 kDa	100%	7.5%	5	2	3		0.0019%_x000D_			.																									.									.
1716	BraA08002875	BraA08002875	41 kDa	100%	5.7%	3	2	2		0.0011%_x000D_					.																																.
1717	BraA05002460	BraA05002460	28 kDa	99%	11%	2	2	2		0.00074%_x000D_			.		.																							.
1718	BraA06001627	BraA06001627	34 kDa	100%	5.6%	6	2	2		0.0022%_x000D_					.																							.			.						.
1719	BraA07001677	BraA07001677	56 kDa	100%	4.2%	9	2	5		0.0033%_x000D_			.		.																							.			.
1720	BraA07001079	BraA07001079	143 kDa	100%	1.8%	5	2	4		0.0019%_x000D_			.		.																							.
1721	BraA06001324	BraA06001324	43 kDa	100%	8.2%	3	2	3		0.0011%_x000D_					.
1722	BraA02000166	BraA02000166	120 kDa	100%	3.4%	2	2	2		0.00074%_x000D_			.		.																			.				.			.
1723	BraA08003529	BraA08003529	100 kDa	99%	19%	2	2	2		0.00074%_x000D_			.														.											.			.
1724	BraA01000758	BraA01000758	65 kDa	100%	7.0%	3	2	2		0.0011%_x000D_					.																							.									.
1725	BraA09002490	BraA09002490	53 kDa	100%	4.2%	6	2	4		0.0022%_x000D_			.		.												.											.
1726	BraA05002985	BraA05002985	17 kDa	100%	19%	3	2	3		0.0011%_x000D_			.																.									.
1727	BraA09000020	BraA09000020	65 kDa	100%	3.6%	13	2	3		0.0048%_x000D_			.		.																										.
1728	BraA09001826	BraA09001826	38 kDa	100%	8.3%	3	2	2		0.0011%_x000D_
1729	BraA07002490	BraA07002490	103 kDa	100%	2.1%	3	2	2		0.0011%_x000D_			.		.																							.
1730	BraA06003809	BraA06003809	31 kDa	100%	8.0%	10	2	6		0.0037%_x000D_			.																									.
1731	BraA04000264	BraA04000264	22 kDa	100%	8.4%	4	2	2		0.0015%_x000D_		.																										.
1732	BraA09002640	BraA09002640	179 kDa	100%	1.7%	2	2	2		0.00074%_x000D_					.																							.
1733	BraA03005524	BraA03005524	58 kDa	100%	5.2%	6	2	3		0.0022%_x000D_					.																							.									.
1734	BraA04000583	BraA04000583	18 kDa	100%	26%	3	2	2		0.0011%_x000D_																												.			.
1735	BraA08000643	BraA08000643	54 kDa	100%	11%	4	2	4		0.0015%_x000D_			.																									.			.
1736	BraA05003450	BraA05003450	49 kDa	100%	7.3%	2	2	2		0.00074%_x000D_			.		.				.															.				.
1737	BraA08002826	BraA08002826	32 kDa	100%	20%	2	2	2		0.00074%_x000D_					.																							.
1738	BraA05000322	BraA05000322	57 kDa	100%	5.0%	3	2	3		0.0011%_x000D_		.																						.				.
1739	BraA03003960	BraA03003960	131 kDa	100%	2.1%	2	2	2		0.00074%_x000D_		.	.		.				.						.				.					.				.			.						.
1740	BraA05002909	BraA05002909	39 kDa	100%	30%	2	2	2		0.00074%_x000D_			.		.																							.
1741	BraA07000435	BraA07000435	14 kDa	100%	14%	3	2	3		0.0011%_x000D_			.						.																			.									.
1742	BraA08001122	BraA08001122	38 kDa	100%	7.0%	4	2	3		0.0015%_x000D_			.		.																							.
1743	BraA02001729	BraA02001729	50 kDa	100%	6.3%	2	2	2		0.00074%_x000D_			.		.																							.
1744	BraA01002839	BraA01002839	63 kDa	100%	5.3%	3	2	2		0.0011%_x000D_		.																						.				.
1745	BraA01002812	BraA01002812	71 kDa	100%	12%	2	2	2		0.00074%_x000D_			.		.																							.									.
1746	BraA07001059	BraA07001059	74 kDa	100%	3.5%	5	2	4		0.0019%_x000D_			.		.																							.			.
1747	BraA08004267	BraA08004267	87 kDa	100%	10%	7	2	3		0.0026%_x000D_		.			.																							.
1748	BraA03004943	BraA03004943	25 kDa	100%	13%	3	2	2		0.0011%_x000D_																								.				.
1749	BraA04000353	BraA04000353	38 kDa	100%	4.4%	3	2	2		0.0011%_x000D_
1750	BraA02001833	BraA02001833	43 kDa	100%	5.7%	4	2	3		0.0015%_x000D_																												.
1751	BraA09001683	BraA09001683	40 kDa	100%	5.8%	4	2	3		0.0015%_x000D_			.		.				.
1752	BraA04000138	BraA04000138	55 kDa	100%	4.6%	2	2	2		0.00074%_x000D_			.																									.
1753	BraA08002757	BraA08002757	152 kDa	100%	1.6%	3	2	3		0.0011%_x000D_		.	.																									.
1754	BraA06004553	BraA06004553	55 kDa	99%	14%	2	2	2		0.00074%_x000D_			.		.																							.
1755	BraA05004465	BraA05004465	45 kDa	100%	3.9%	2	2	2		0.00074%_x000D_			.																									.
1756	BraA07000838	BraA07000838	25 kDa	100%	11%	5	2	3		0.0019%_x000D_					.																							.
1757	BraA03003346	BraA03003346	79 kDa	100%	4.3%	3	2	3		0.0011%_x000D_			.		.																							.			.
1758	BraA03002944	BraA03002944	86 kDa	100%	2.8%	2	2	2		0.00074%_x000D_			.																									.
1759	BraA04001986	BraA04001986	45 kDa	100%	5.8%	3	2	3		0.0011%_x000D_					.																							.
1760	BraA09004941	BraA09004941	56 kDa	100%	4.9%	5	2	3		0.0019%_x000D_		.																						.				.
1761	BraA05001371	BraA05001371	22 kDa	100%	24%	5	2	3		0.0019%_x000D_			.																									.			.
1762	BraA09005064	BraA09005064	34 kDa	100%	9.2%	2	2	2		0.00074%_x000D_			.																		.																.
1763	BraA03001710	BraA03001710	53 kDa	100%	4.8%	2	2	2		0.00074%_x000D_			.		.																							.
1764	BraA03002302	BraA03002302	102 kDa	100%	3.2%	2	2	2		0.00074%_x000D_			.																									.
1765	BraA06004587	BraA06004587	43 kDa	100%	5.4%	4	2	3		0.0015%_x000D_					.																							.
1766	BraA06003252	BraA06003252	39 kDa	100%	7.9%	3	2	2		0.0011%_x000D_			.		.																							.
1767	BraA08000372	BraA08000372	43 kDa	100%	10%	4	2	3		0.0015%_x000D_					.																							.
1768	BraA02000189	BraA02000189	35 kDa	100%	7.5%	4	2	4		0.0015%_x000D_																												.
1769	BraA02000647	BraA02000647	52 kDa	100%	6.1%	2	2	2		0.00074%_x000D_			.		.																							.
1770	BraA03002323	BraA03002323	39 kDa	100%	5.5%	8	2	4		0.0030%_x000D_			.		.																							.									.
1771	BraA06001201	BraA06001201	33 kDa	99%	7.9%	2	2	2		0.00074%_x000D_					.																							.									.
1772	BraA03002713	BraA03002713	85 kDa	100%	3.6%	2	2	2		0.00074%_x000D_			.		.
1773	BraA03001058	BraA03001058	60 kDa	100%	14%	5	2	4		0.0019%_x000D_					.																							.
1774	BraA09002237	BraA09002237	49 kDa	100%	5.9%	2	2	2		0.00074%_x000D_																												.									.
1775	BraA01002585	BraA01002585	73 kDa	100%	3.5%	2	2	2		0.00074%_x000D_			.		.																							.			.						.
1776	BraA05002898	BraA05002898	142 kDa	100%	2.0%	2	2	2		0.00074%_x000D_			.		.																							.
1777	BraA06001742	BraA06001742	74 kDa	100%	2.5%	2	2	2		0.00074%_x000D_
1778	BraA06001149	BraA06001149	25 kDa	100%	7.3%	6	2	3		0.0022%_x000D_																												.			.
1779	BraA08000285	BraA08000285	30 kDa	100%	20%	5	2	3		0.0019%_x000D_			.														.											.			.
1780	BraA09001533	BraA09001533	63 kDa	100%	7.0%	10	2	6		0.0037%_x000D_					.										.													.									.
1781	BraA03000091	BraA03000091	38 kDa	100%	37%	6	2	5		0.0022%_x000D_			.		.																							.			.						.
1782	BraA04003246	BraA04003246	169 kDa	100%	0.93%	17	2	3		0.0063%_x000D_
1783	BraA05004976	BraA05004976	43 kDa	100%	7.9%	3	2	2		0.0011%_x000D_																												.			.
1784	BraA05000646	BraA05000646	24 kDa	100%	12%	7	2	4		0.0026%_x000D_			.			.																															.
1785	BraA04000580	BraA04000580	55 kDa	100%	6.7%	3	2	2		0.0011%_x000D_			.		.																							.
1786	BraA07001715	BraA07001715	49 kDa	100%	23%	2	2	2		0.00074%_x000D_			.																									.									.
1787	BraA05004035	BraA05004035	22 kDa	100%	14%	4	2	3		0.0015%_x000D_					.																.
1788	BraA01000217	BraA01000217	35 kDa	100%	6.7%	3	2	2		0.0011%_x000D_					.																							.
1789	BraA04002085	BraA04002085	69 kDa	100%	3.9%	2	2	2		0.00074%_x000D_																												.
1790	BraA10000979	BraA10000979	47 kDa	100%	5.6%	2	2	2		0.00074%_x000D_
1791	BraA04000709	BraA04000709	53 kDa	100%	4.7%	2	2	2		0.00074%_x000D_																												.
1792	BraA05004133	BraA05004133	79 kDa	100%	3.2%	3	2	2		0.0011%_x000D_					.
1793	BraA07003430	BraA07003430	15 kDa	100%	17%	2	2	2		0.00074%_x000D_																												.
1794	BraA06004467	BraA06004467	77 kDa	100%	5.3%	10	2	5		0.0037%_x000D_			.		.																							.
1795	BraA09002541	BraA09002541	44 kDa	100%	5.7%	2	2	2		0.00074%_x000D_																												.									.
1796	BraA01000700	BraA01000700	61 kDa	100%	16%	2	2	2		0.00074%_x000D_			.		.																							.
1797	BraA02000813	BraA02000813	27 kDa	100%	20%	5	2	4		0.0019%_x000D_																												.
1798	BraA09004505	BraA09004505	36 kDa	100%	8.8%	3	2	3		0.0011%_x000D_			.																									.
1799	BraA05004207	BraA05004207	120 kDa	100%	2.4%	2	2	2		0.00074%_x000D_					.																							.
1800	BraA08004411	BraA08004411	45 kDa	100%	6.1%	5	2	2		0.0019%_x000D_			.		.
1801	BraA02000809	BraA02000809	44 kDa	100%	4.7%	2	2	2		0.00074%_x000D_																												.
1802	BraA03001215	BraA03001215	19 kDa	100%	13%	2	2	2		0.00074%_x000D_		.																										.			.						.
1803	BraA04000892	BraA04000892	84 kDa	100%	2.5%	4	2	2		0.0015%_x000D_
1804	BraA09002399	BraA09002399	48 kDa	99%	4.2%	2	2	2		0.00074%_x000D_			.																									.
1805	BraA09003282	BraA09003282	23 kDa	100%	9.1%	8	2	3		0.0030%_x000D_		.	.																									.
1806	BraA05003952	BraA05003952	95 kDa	100%	2.8%	2	2	2		0.00074%_x000D_																												.
1807	BraA03005467	BraA03005467	49 kDa	100%	6.1%	3	2	3		0.0011%_x000D_			.		.																							.									.
1808	BraA06006227	BraA06006227	71 kDa	100%	4.8%	2	2	2		0.00074%_x000D_					.																							.
1809	BraA10001273	BraA10001273	36 kDa	100%	6.9%	5	2	3		0.0019%_x000D_																												.
1810	BraA07001539	BraA07001539	38 kDa	100%	7.1%	4	2	3		0.0015%_x000D_					.
1811	BraA04000237	BraA04000237	29 kDa	100%	10.0%	3	2	2		0.0011%_x000D_																								.				.
1812	BraA09002085	BraA09002085	60 kDa	100%	19%	12	2	5		0.0045%_x000D_			.																					.				.			.
1813	BraA04002774	BraA04002774	254 kDa	100%	1.7%	2	2	2		0.00074%_x000D_		.	.																									.
1814	BraA02001607	BraA02001607	37 kDa	100%	5.9%	4	2	3		0.0015%_x000D_																												.			.						.
1815	BraA09002455	BraA09002455	142 kDa	100%	2.7%	3	2	3		0.0011%_x000D_																												.
1816	BraA03004177	BraA03004177	52 kDa	100%	5.5%	3	2	2		0.0011%_x000D_			.		.																							.
1817	BraA09002719	BraA09002719	63 kDa	100%	19%	4	2	3		0.0015%_x000D_			.		.																							.									.
1818	BraA02000855	BraA02000855	124 kDa	100%	7.0%	6	2	3		0.0022%_x000D_		.			.																							.
1819	BraA01002016	BraA01002016	65 kDa	100%	3.3%	5	2	3		0.0019%_x000D_			.		.																							.
1820	BraA04003398	BraA04003398	15 kDa	100%	26%	4	2	3		0.0015%_x000D_					.																							.
1821	BraA04002460	BraA04002460	57 kDa	100%	6.0%	2	2	2		0.00074%_x000D_			.																									.
1822	BraA09004630	BraA09004630	24 kDa	100%	14%	4	2	4		0.0015%_x000D_			.		.																							.
1823	BraA03004748	BraA03004748	79 kDa	100%	16%	2	2	2		0.00074%_x000D_					.																							.
1824	BraA05004017	BraA05004017	33 kDa	100%	6.6%	4	2	4		0.0015%_x000D_			.		.																							.									.
1825	BraA04000274	BraA04000274	67 kDa	100%	4.3%	2	2	2		0.00074%_x000D_					.
1826	BraA02002972	BraA02002972	67 kDa	100%	25%	19	2	4		0.0071%_x000D_
1827	BraA06004511	BraA06004511	13 kDa	100%	20%	3	2	2		0.0011%_x000D_					.				.																			.
1828	BraA09002507	BraA09002507	40 kDa	100%	12%	2	2	2		0.00074%_x000D_			.		.																							.
1829	BraA02002932	BraA02002932	58 kDa	100%	4.3%	3	2	3		0.0011%_x000D_			.		.																							.
1830	BraA05000380	BraA05000380	28 kDa	100%	9.7%	3	2	3		0.0011%_x000D_
1831	BraA05001330	BraA05001330	31 kDa	100%	15%	5	2	3		0.0019%_x000D_					.																							.			.
1832	BraA08002286	BraA08002286	126 kDa	100%	2.4%	2	2	2		0.00074%_x000D_			.		.																																.
1833	BraA08004249	BraA08004249	63 kDa	100%	3.5%	4	2	2		0.0015%_x000D_			.		.																							.
1834	BraA04000862	BraA04000862	74 kDa	100%	6.2%	3	2	2		0.0011%_x000D_																								.				.			.
1835	BraA03005408	BraA03005408	18 kDa	100%	24%	2	2	2		0.00074%_x000D_			.																									.			.						.
1836	BraA07002752	BraA07002752	18 kDa	100%	13%	3	2	3		0.0011%_x000D_																												.
1837	BraA05005224	BraA05005224	42 kDa	100%	5.2%	4	2	3		0.0015%_x000D_																												.									.
1838	BraA01002930	BraA01002930	51 kDa	100%	6.4%	2	2	2		0.00074%_x000D_			.																									.									.
1839	BraA04000544	BraA04000544	52 kDa	100%	15%	4	2	2		0.0015%_x000D_			.		.																							.
1840	BraA02000134	BraA02000134	80 kDa	100%	3.5%	3	2	2		0.0011%_x000D_			.																								.	.
1841	BraA08003671	BraA08003671	18 kDa	100%	15%	10	2	4		0.0037%_x000D_			.						.																			.			.						.
1842	BraA09001000	BraA09001000	13 kDa	100%	27%	10	2	4		0.0037%_x000D_			.																									.			.						.
1843	BraA06001325	BraA06001325	71 kDa	100%	5.2%	2	2	2		0.00074%_x000D_					.																							.
1844	BraA04001152	BraA04001152	51 kDa	100%	4.8%	2	2	2		0.00074%_x000D_					.																							.
1845	BraA02002103	BraA02002103	26 kDa	100%	13%	12	2	4		0.0045%_x000D_																																					.
1846	BraA03005000	BraA03005000	17 kDa	99%	22%	2	2	2		0.00074%_x000D_																												.									.
1847	BraA08000815	BraA08000815	30 kDa	100%	9.6%	6	2	4		0.0022%_x000D_																												.
1848	BraA08003465	BraA08003465	47 kDa	100%	23%	7	2	5		0.0026%_x000D_			.		.																							.									.
1849	BraA03003271	BraA03003271	285 kDa	100%	1.2%	3	2	2		0.0011%_x000D_																												.
1850	BraA09001537	BraA09001537	89 kDa	100%	3.3%	2	2	2		0.00074%_x000D_																												.			.
1851	BraA04000800	BraA04000800	55 kDa	100%	31%	10	2	7		0.0037%_x000D_			.		.
1852	BraA04001786	BraA04001786	50 kDa	100%	9.7%	2	2	2		0.00074%_x000D_			.		.																							.
1853	BraA09002352	BraA09002352	119 kDa	100%	7.0%	5	2	3		0.0019%_x000D_																												.			.
1854	BraA03002634	BraA03002634	69 kDa	100%	3.2%	3	2	3		0.0011%_x000D_					.																							.
1855	BraA08005138	BraA08005138	26 kDa	100%	9.1%	2	2	2		0.00074%_x000D_			.		.																							.
1856	BraA07001435	BraA07001435	94 kDa	100%	2.8%	3	2	2		0.0011%_x000D_					.																							.
1857	BraA01001981	BraA01001981	35 kDa	100%	6.0%	4	2	3		0.0015%_x000D_			.																									.
1858	BraA05001775	BraA05001775	168 kDa	100%	2.1%	2	2	2		0.00074%_x000D_			.																					.				.			.
1859	BraA06005016	BraA06005016	29 kDa	100%	7.0%	2	2	2		0.00074%_x000D_					.																							.
1860	BraA07002668	BraA07002668	25 kDa	100%	12%	4	2	3		0.0015%_x000D_					.																							.
1861	BraA01002137	BraA01002137	66 kDa	100%	16%	4	2	2		0.0015%_x000D_			.		.																							.
1862	BraA03003358	BraA03003358	66 kDa	100%	3.9%	2	2	2		0.00074%_x000D_			.																									.			.
1863	BraA05005166	BraA05005166	65 kDa	100%	10%	3	2	3		0.0011%_x000D_			.		.																																.
1864	BraA10000561	BraA10000561	54 kDa	100%	3.4%	3	2	3		0.0011%_x000D_			.		.																							.
1865	BraA04000356	BraA04000356	47 kDa	100%	5.3%	3	2	2		0.0011%_x000D_					.																			.				.
1866	BraA08001780	BraA08001780	58 kDa	100%	6.5%	3	2	3		0.0011%_x000D_					.																							.
1867	BraA06001982	BraA06001982	24 kDa	100%	11%	8	2	6		0.0030%_x000D_			.			.																															.
1868	BraA04003509	BraA04003509	62 kDa	100%	9.4%	2	2	2		0.00074%_x000D_			.		.																							.
1869	BraA03004168	BraA03004168	90 kDa	100%	4.2%	2	2	2		0.00074%_x000D_																												.
1870	BraA08002850	BraA08002850	36 kDa	100%	8.6%	2	2	2		0.00074%_x000D_		.	.		.																							.
1871	BraA03003436	BraA03003436	46 kDa	100%	6.5%	5	2	4		0.0019%_x000D_					.																																.
1872	BraA03000561	BraA03000561	41 kDa	100%	5.3%	3	2	3		0.0011%_x000D_																												.
1873	BraA01000319	BraA01000319	58 kDa	100%	18%	3	2	3		0.0011%_x000D_			.		.																							.			.
1874	BraA03003510	BraA03003510	103 kDa	100%	3.2%	2	2	2		0.00074%_x000D_			.																								.	.
1875	BraA03004022	BraA03004022	155 kDa	100%	1.9%	2	2	2		0.00074%_x000D_					.																			.				.
1876	BraA09001051	BraA09001051	55 kDa	100%	5.5%	2	2	2		0.00074%_x000D_					.
1877	BraA08002556	BraA08002556	72 kDa	100%	11%	4	2	3		0.0015%_x000D_					.																			.				.									.
1878	BraA07000674	BraA07000674	32 kDa	100%	12%	2	2	2		0.00074%_x000D_			.																									.
1879	BraSca000530	BraSca000530	77 kDa	100%	3.3%	2	2	2		0.00074%_x000D_			.		.																							.									.
1880	BraA01001679	BraA01001679	88 kDa	100%	2.5%	2	2	2		0.00074%_x000D_																												.
1881	BraA02000753	BraA02000753	84 kDa	100%	43%	5	2	4		0.0019%_x000D_			.		.																							.			.						.
1882	BraA01000944	BraA01000944	51 kDa	100%	5.1%	2	2	2		0.00074%_x000D_
1883	BraA09000817	BraA09000817	123 kDa	100%	2.0%	2	2	2		0.00074%_x000D_			.		.																							.
1884	BraA10000368	BraA10000368	20 kDa	100%	20%	6	2	3		0.0022%_x000D_					.																							.			.
1885	BraA03002870	BraA03002870	177 kDa	100%	9.8%	2	2	2		0.00074%_x000D_			.																									.
1886	BraA03004206	BraA03004206	103 kDa	100%	15%	5	2	3		0.0019%_x000D_			.		.																							.
1887	BraA05003972	BraA05003972	59 kDa	100%	6.6%	2	2	2		0.00074%_x000D_			.		.																							.
1888	BraA03005848	BraA03005848	101 kDa	100%	2.8%	5	2	4		0.0019%_x000D_			.																									.
1889	BraA08005548	BraA08005548	53 kDa	100%	3.9%	2	2	2		0.00074%_x000D_			.		.										.													.
1890	BraA03004167	BraA03004167	24 kDa	100%	9.2%	3	2	3		0.0011%_x000D_																	.											.			.
1891	BraA07003391	BraA07003391	46 kDa	100%	6.5%	2	2	2		0.00074%_x000D_																												.
1892	BraA08005007	BraA08005007	27 kDa	100%	13%	2	2	2		0.00074%_x000D_			.																									.
1893	BraA08003399	BraA08003399	113 kDa	100%	2.1%	2	2	2		0.00074%_x000D_					.
1894	BraA03001001	BraA03001001	55 kDa	100%	9.7%	2	2	2		0.00074%_x000D_			.		.																			.				.
1895	BraA05001613	BraA05001613	43 kDa	100%	7.4%	2	2	2		0.00074%_x000D_			.																									.
1896	BraA10000631	BraA10000631	73 kDa	100%	3.2%	2	2	2		0.00074%_x000D_			.		.																							.
1897	BraA07002369	BraA07002369	43 kDa	100%	4.6%	2	2	2		0.00074%_x000D_																												.
1898	BraA08002050	BraA08002050	104 kDa	100%	3.0%	2	2	2		0.00074%_x000D_			.		.																							.
1899	BraA03003380	BraA03003380	17 kDa	100%	14%	3	2	3		0.0011%_x000D_																												.									.
1900	BraA07002024	BraA07002024	45 kDa	100%	5.1%	4	2	3		0.0015%_x000D_					.																							.
1901	BraA03002104	BraA03002104	24 kDa	100%	11%	2	2	2		0.00074%_x000D_			.														.											.
1902	BraA06000833	BraA06000833	48 kDa	100%	8.1%	4	2	4		0.0015%_x000D_					.																							.
1903	BraA02002918	BraA02002918	34 kDa	100%	12%	3	2	3		0.0011%_x000D_			.		.																							.
1904	BraA03005791	BraA03005791 >BraA08001356 >BraA08003182	16 kDa	100%	19%	10	2	6		0.0037%_x000D_																	.											.
1905	BraA06003312	BraA06003312	50 kDa	100%	5.6%	2	2	2		0.00074%_x000D_			.																									.
1906	BraA07000253	BraA07000253	28 kDa	100%	12%	4	2	4		0.0015%_x000D_																												.
1907	BraA05000526	BraA05000526	46 kDa	100%	4.2%	5	2	3		0.0019%_x000D_			.		.																							.			.						.
1908	BraA08002951	BraA08002951	21 kDa	100%	15%	4	2	2		0.0015%_x000D_																												.									.
1909	BraA01002391	BraA01002391	51 kDa	100%	8.1%	3	2	2		0.0011%_x000D_			.																									.
1910	BraA10000817	BraA10000817	31 kDa	100%	7.8%	5	2	2		0.0019%_x000D_			.																									.									.
1911	BraA09003210	BraA09003210	91 kDa	100%	2.9%	2	2	2		0.00074%_x000D_			.		.																							.
1912	BraA03001931	BraA03001931	43 kDa	100%	47%	21	2	8		0.0078%_x000D_			.		.																							.			.
1913	BraA08002206	BraA08002206	52 kDa	100%	20%	2	2	2		0.00074%_x000D_			.		.																							.			.
1914	BraA05003244	BraA05003244	19 kDa	100%	12%	2	2	2		0.00074%_x000D_		.	.
1915	BraA04000618	BraA04000618	50 kDa	100%	7.3%	2	2	2		0.00074%_x000D_			.		.																							.
1916	BraA04002857	BraA04002857	72 kDa	100%	4.5%	4	2	3		0.0015%_x000D_			.		.
1917	BraA09000044	BraA09000044	154 kDa	100%	1.8%	3	2	2		0.0011%_x000D_			.		.																							.
1918	BraA05004208	BraA05004208	36 kDa	100%	8.8%	3	2	3		0.0011%_x000D_			.		.																							.									.
1919	BraA09001101	BraA09001101	153 kDa	100%	1.7%	2	2	2		0.00074%_x000D_			.		.																							.
1920	BraA09002098	BraA09002098	21 kDa	100%	16%	5	2	4		0.0019%_x000D_																								.
1921	BraA08004339	BraA08004339	43 kDa	100%	10%	4	2	3		0.0015%_x000D_		.																										.
1922	BraA07001626	BraA07001626	30 kDa	100%	6.8%	3	2	2		0.0011%_x000D_																	.
1923	BraA09000759	BraA09000759	60 kDa	100%	4.9%	2	2	2		0.00074%_x000D_			.		.																							.									.
1924	BraA03001824	BraA03001824	21 kDa	100%	18%	11	2	4		0.0041%_x000D_																	.											.
1925	BraA02000605	BraA02000605	151 kDa	100%	1.4%	4	2	3		0.0015%_x000D_					.																							.
1926	BraA02002373	BraA02002373	26 kDa	100%	17%	33	2	4		0.012%_x000D_		.																						.				.										.
1927	BraA10001414	BraA10001414	90 kDa	100%	2.9%	2	2	2		0.00074%_x000D_			.		.																							.			.
1928	BraA01000765	BraA01000765	36 kDa	100%	13%	2	2	2		0.00074%_x000D_			.																		.																.
1929	BraA06000960	BraA06000960	72 kDa	100%	14%	2	2	2		0.00074%_x000D_			.		.																							.									.
1930	BraA01002396	BraA01002396	25 kDa	100%	7.2%	8	2	4		0.0030%_x000D_		.																						.				.			.
1931	BraA05004898	BraA05004898	49 kDa	100%	6.2%	8	2	3		0.0030%_x000D_			.		.																							.
1932	BraA06004935	BraA06004935	66 kDa	100%	5.0%	3	2	2		0.0011%_x000D_																								.				.
1933	BraA10001647	BraA10001647	85 kDa	100%	3.3%	2	2	2		0.00074%_x000D_					.																							.									.
1934	BraA05002004	BraA05002004	62 kDa	100%	9.9%	2	2	2		0.00074%_x000D_			.		.																							.
1935	BraSca000887	BraSca000887	24 kDa	100%	11%	4	2	3		0.0015%_x000D_																												.
1936	BraA10000161	BraA10000161	98 kDa	100%	2.7%	6	2	4		0.0022%_x000D_																												.
1937	BraA10001026	BraA10001026	37 kDa	100%	10%	3	2	3		0.0011%_x000D_					.																							.
1938	BraA06002720	BraA06002720	58 kDa	100%	4.4%	2	2	2		0.00074%_x000D_					.																																.
1939	BraA03005145	BraA03005145	122 kDa	99%	1.5%	2	2	2		0.00074%_x000D_		.																										.
1940	BraA08003660	BraA08003660	26 kDa	100%	9.1%	2	2	2		0.00074%_x000D_																												.
1941	BraA08001744	BraA08001744	58 kDa	100%	3.6%	9	2	4		0.0033%_x000D_		.																										.
1942	BraA04000270	BraA04000270	64 kDa	100%	20%	4	2	3		0.0015%_x000D_			.		.																							.									.
1943	BraA02001146	BraA02001146	55 kDa	100%	4.7%	2	2	2		0.00074%_x000D_			.		.																							.			.
1944	BraA08000014	BraA08000014	251 kDa	100%	1.6%	2	2	2		0.00074%_x000D_			.		.																							.
1945	BraA03002976	BraA03002976	77 kDa	100%	2.8%	3	2	2		0.0011%_x000D_			.		.																							.
1946	BraA05004343	BraA05004343	19 kDa	100%	13%	4	2	2		0.0015%_x000D_																												.
1947	BraA03001548	BraA03001548	32 kDa	100%	9.2%	6	2	3		0.0022%_x000D_																												.			.
1948	BraA06003759	BraA06003759	82 kDa	100%	4.1%	4	2	2		0.0015%_x000D_			.																									.
1949	BraA01001683	BraA01001683	22 kDa	100%	16%	3	2	2		0.0011%_x000D_		.
1950	BraA03005806	BraA03005806	41 kDa	100%	7.3%	3	2	3		0.0011%_x000D_			.		.																							.
1951	BraA04002413	BraA04002413	38 kDa	100%	11%	4	2	3		0.0015%_x000D_					.																							.			.						.
1952	BraA07003376	BraA07003376	71 kDa	100%	3.8%	2	2	2		0.00074%_x000D_					.																							.									.
1953	BraA01002719	BraA01002719	21 kDa	100%	12%	7	2	4		0.0026%_x000D_																								.				.
1954	BraA05002517	BraA05002517	15 kDa	100%	14%	14	2	5		0.0052%_x000D_																												.
1955	BraA03003026	BraA03003026	42 kDa	100%	4.7%	3	2	2		0.0011%_x000D_					.																																.
1956	BraA08001598	BraA08001598	63 kDa	100%	5.2%	4	2	2		0.0015%_x000D_																												.
1957	BraA03004853	BraA03004853	145 kDa	100%	2.2%	2	2	2		0.00074%_x000D_			.																									.
1958	BraA05001289	BraA05001289	65 kDa	100%	2.8%	6	2	2		0.0022%_x000D_			.		.																							.
1959	BraA03003912	BraA03003912	40 kDa	100%	5.8%	2	2	2		0.00074%_x000D_			.
1960	BraA08000114	BraA08000114	33 kDa	100%	11%	2	2	2		0.00074%_x000D_		.																						.				.
1961	BraA05001328	BraA05001328	29 kDa	100%	18%	18	2	5		0.0067%_x000D_			.																									.			.
1962	BraA09000560	BraA09000560	75 kDa	100%	5.3%	4	2	4		0.0015%_x000D_		.	.																					.				.
1963	BraA08003952	BraA08003952	57 kDa	100%	4.9%	5	2	4		0.0019%_x000D_					.																							.
1964	BraA01000708	BraA01000708	53 kDa	100%	3.8%	10	2	3		0.0037%_x000D_					.																							.									.
1965	BraA01002501	BraA01002501	67 kDa	100%	3.2%	2	2	2		0.00074%_x000D_					.																							.
1966	BraA05001976	BraA05001976	78 kDa	100%	4.2%	3	2	3		0.0011%_x000D_			.																									.
1967	BraA08001926	BraA08001926	46 kDa	100%	7.2%	12	2	5		0.0045%_x000D_			.		.																							.			.						.
1968	BraA05001504	BraA05001504	138 kDa	100%	1.9%	2	2	2		0.00074%_x000D_					.																							.
1969	BraA02002858	BraA02002858	51 kDa	100%	7.2%	3	2	2		0.0011%_x000D_					.																							.									.
1970	BraA08001363	BraA08001363	40 kDa	100%	6.7%	2	1	1		0.00074%_x000D_					.																							.			.
1971	BraA09004390	BraA09004390	115 kDa	98%	10%	2	1	2		0.00074%_x000D_			.		.																							.
1972	BraA03002377	BraA03002377	13 kDa	99%	7.5%	2	1	1		0.00074%_x000D_			.
1973	BraA06006126	BraA06006126	35 kDa	100%	3.2%	1	1	1		0.00037%_x000D_			.		.																							.
1974	BraA07002489	BraA07002489	86 kDa	100%	1.6%	1	1	1		0.00037%_x000D_			.		.																							.
1975	BraA02001621	BraA02001621	71 kDa	99%	2.2%	1	1	1		0.00037%_x000D_			.																.									.
1976	BraA01000232	BraA01000232	49 kDa	98%	2.2%	1	1	1		0.00037%_x000D_
1977	BraA04003220	BraA04003220	46 kDa	99%	3.6%	1	1	1		0.00037%_x000D_					.																							.
1978	BraA01002965	BraA01002965	220 kDa	100%	2.1%	1	1	1		0.00037%_x000D_					.																							.
1979	BraA03002108	BraA03002108	38 kDa	97%	3.6%	1	1	1		0.00037%_x000D_					.																							.									.
1980	BraA06003005	BraA06003005	174 kDa	98%	0.98%	1	1	1		0.00037%_x000D_			.		.											.								.				.
1981	BraA07003164	BraA07003164	48 kDa	100%	2.6%	1	1	1		0.00037%_x000D_					.																							.
1982	BraA03003378	BraA03003378	70 kDa	100%	1.8%	2	1	2		0.00074%_x000D_			.		.																							.
1983	BraA03001866	BraA03001866	217 kDa	99%	0.36%	1	1	1		0.00037%_x000D_			.																									.			.
1984	BraA08003514	BraA08003514	48 kDa	98%	2.1%	1	1	1		0.00037%_x000D_					.																			.				.
1985	BraA02001175	BraA02001175	63 kDa	99%	2.4%	1	1	1		0.00037%_x000D_																												.									.
1986	BraA06006092	BraA06006092	50 kDa	98%	3.2%	1	1	1		0.00037%_x000D_			.		.																							.
1987	BraA07003173	BraA07003173	24 kDa	98%	7.4%	5	1	2		0.0019%_x000D_																												.
1988	BraA08005334	BraA08005334	49 kDa	98%	4.4%	1	1	1		0.00037%_x000D_			.																									.
1989	BraA06000466	BraA06000466	31 kDa	100%	4.2%	2	1	2		0.00074%_x000D_			.		.																							.
1990	BraA07000259	BraA07000259	85 kDa	97%	1.2%	1	1	1		0.00037%_x000D_			.																									.
1991	BraA01001129	BraA01001129	60 kDa	100%	3.2%	1	1	1		0.00037%_x000D_			.		.				.																			.
1992	BraA08000617	BraA08000617	86 kDa	100%	2.2%	1	1	1		0.00037%_x000D_		.																										.
1993	BraA07001429	BraA07001429	29 kDa	99%	5.5%	4	1	2		0.0015%_x000D_																												.			.
1994	BraA05002934	BraA05002934	82 kDa	95%	0.95%	2	1	2		0.00074%_x000D_																												.
1995	BraA09004906	BraA09004906	60 kDa	100%	1.8%	2	1	2		0.00074%_x000D_		.
1996	BraA04002059	BraA04002059	74 kDa	99%	8.0%	1	1	1		0.00037%_x000D_			.																									.
1997	BraA02000885	BraA02000885	116 kDa	98%	0.68%	1	1	1		0.00037%_x000D_					.																							.			.
1998	BraA04001408	BraA04001408	19 kDa	98%	5.4%	1	1	1		0.00037%_x000D_
[truncated: 726 more rows]
[truncated: 32 more columns]

## Sheet: Supplementary Table S2
Table S2. Differentially accumulated proteins between 7RTR and 7RCK
ID	Accession	Description	Molecular	Probability	Coverage	#Spectra	#Unique_peptide	#Unique_Spectra	Percent	7RTR/7RCK FoldChange	Log 2[ 7RTR/7RCK fold change value]	Pvalue	NCBInr Identity	NCBInr E_Value	NCBInr Accession	NCBInr Description	Uniprot_Swissprot Identity	Uniprot_Swissprot E_Value	Uniprot_Swissprot Accession	Uniprot_Swissprot Description	Uniprot_Tremble Identity	Uniprot_Tremble E_Value	Uniprot_Tremble Accession	Uniprot_Tremble Description	Protein_or_Domain	COG Identity	COG E-Value	COG_ID	COG Function-Description	COG Code	COG Functional-Categories	KEGG(ko_id|rank|evalue|score|identity|ko_definition)	GO Biological_Process	GO Molecular_Function	GO Cellular_Component
1	BraA08004173	BraA08004173	72 kDa	100%	37%	45	17	27	0.017%	1.53761	0.620687	0.001	97.79	0	gi|674943348|emb|CDX90397.1|	BnaA08g15870D [Brassica napus]	88.86	0	sp|Q8GUM2|HSP7I_ARATH	Heat shock 70 kDa protein 9, mitochondrial OS=Arabidopsis thaliana GN=HSP70-9 PE=2 SV=1	91.06	0	D7M9M3	D7M9M3_ARALL Mthsc70-1 OS=Arabidopsis lyrata subsp. lyrata GN=ARALYDRAFT_490823 PE=3 SV=1	mll4757	835	0	COG0443	Molecular chaperone	O	Posttranslational modification, protein turnover, chaperones ;	K04043|1|0.0|1266|brp:103835057|molecular chaperone DnaK	GO:0006457//protein folding;GO:0009651//response to salt stress;GO:0009165//nucleotide biosynthetic process;GO:0019243//methylglyoxal catabolic process to D-lactate;GO:0009408//response to heat;GO:0006096//glycolysis;GO:0006094//gluconeogenesis;GO:0046686//response to cadmium ion	GO:0008270//zinc ion binding;GO:0005524//ATP binding;GO:0051082//unfolded protein binding	GO:0005829//cytosol;GO:0005618//cell wall;GO:0005774//vacuolar membrane;GO:0005759//mitochondrial matrix;GO:0005794//Golgi apparatus
2	BraA01000117	BraA01000117	73 kDa	100%	25%	75	13	31	0.028%	2.00481	1.00346	1.9e-05	99.85	0	gi|923507507|ref|XP_013733417.1|	PREDICTED: phosphoenolpyruvate carboxykinase [ATP] [Brassica napus] >gi|674958289|emb|CDX75681.1| BnaA01g00210D [Brassica napus]	96.72	0	sp|Q9T074|PCKA_ARATH	Phosphoenolpyruvate carboxykinase [ATP] OS=Arabidopsis thaliana GN=PCKA PE=1 SV=1	98.06	0	Q39294	Q39294_BRANA PEP-carboxykinase (Fragment) OS=Brassica napus PE=2 SV=1	YKR097w	610	0	COG1866	Phosphoenolpyruvate carboxykinase (ATP)	C	Energy production and conversion ;	K01610|1|0.0|1263|brp:103856993|phosphoenolpyruvate carboxykinase (ATP) [EC:4.1.1.49]	GO:0009965//leaf morphogenesis;GO:0009817//defense response to fungus, incompatible interaction;GO:0006094//gluconeogenesis;GO:0046686//response to cadmium ion;GO:0016036//cellular response to phosphate starvation	GO:0004612//phosphoenolpyruvate carboxykinase (ATP) activity;GO:0003677//DNA binding;GO:0005524//ATP binding	GO:0005829//cytosol;GO:0005730//nucleolus;GO:0016020//membrane
3	BraA08004729	BraA08004729	69 kDa	100%	23%	34	11	21	0.013%	1.67877	0.747403	0.00031	99.84	0	gi|685348662|ref|XP_009110047.1|	PREDICTED: probable methyltransferase PMT2 [Brassica rapa]	93.53	0	sp|B9DFI7|PMT2_ARATH	Probable methyltransferase PMT2 OS=Arabidopsis thaliana GN=At1g26850 PE=2 SV=2	93.85	0	D7KPN7	D7KPN7_ARALL Dehydration-responsive family protein OS=Arabidopsis lyrata subsp. lyrata GN=ARALYDRAFT_472714 PE=4 SV=1	-	-	-	-	-	-	-	K16302|1|1e-93|315|vvi:100245434|metal transporter CNNM!K15449|2|5e-91|310|bdi:100846034|tRNA wybutosine-synthesizing protein 1 [EC:4.1.3.44]	GO:0032259//methylation	GO:0008168//methyltransferase activity	GO:0005802//trans-Golgi network;GO:0016020//membrane;GO:0005794//Golgi apparatus;GO:0005768//endosome
4	BraA09003614	BraA09003614	86 kDa	100%	15%	31	10	18	0.012%	1.66676	0.737047	0.00016	99.6	0	gi|923711614|ref|XP_013662614.1|	PREDICTED: probable methyltransferase PMT24 [Brassica napus] >gi|674884158|emb|CDY48339.1| BnaA09g26820D [Brassica napus]	88.98	0	sp|Q6NPR7|PMTO_ARATH	Probable methyltransferase PMT24 OS=Arabidopsis thaliana GN=At1g29470 PE=2 SV=1	89.11	0	D7KDU2	D7KDU2_ARALL Putative uncharacterized protein OS=Arabidopsis lyrata subsp. lyrata GN=ARALYDRAFT_473159 PE=4 SV=1	-	-	-	-	-	-	-	K16302|1|0.0|583|vvi:100245434|metal transporter CNNM	GO:0032259//methylation	GO:0008168//methyltransferase activity	GO:0005802//trans-Golgi network;GO:0005794//Golgi apparatus;GO:0005768//endosome
5	BraA07003366	BraA07003366	75 kDa	100%	16%	28	10	15	0.010%	1.51572	0.6	0.00019	99.55	0	gi|685339248|ref|XP_009106565.1|	PREDICTED: probable rhamnose biosynthetic enzyme 1 [Brassica rapa] >gi|685339251|ref|XP_009106567.1| PREDICTED: probable rhamnose biosynthetic enzyme 1 [Brassica rapa]	94.93	0	sp|Q9SYM5|RHM1_ARATH	Probable rhamnose biosynthetic enzyme 1 OS=Arabidopsis thaliana GN=RHM1 PE=1 SV=1	95.97	0	D7KVC4	D7KVC4_ARALL RHM1/ROL1 OS=Arabidopsis lyrata subsp. lyrata GN=ARALYDRAFT_477021 PE=4 SV=1	MTH1789	281	8e-89	COG1088	dTDP-D-glucose 4,6-dehydratase	M	Cell wall/membrane/envelope biogenesis ;	K12450|1|0.0|1326|brp:103832335|UDP-glucose 4,6-dehydratase [EC:4.2.1.76]	GO:0009744//response to sucrose stimulus;GO:0010224//response to UV-B;GO:0045226//extracellular polysaccharide biosynthetic process;GO:0010253//UDP-rhamnose biosynthetic process;GO:0051555//flavonol biosynthetic process;GO:0010315//auxin efflux	GO:0008831//dTDP-4-dehydrorhamnose reductase activity;GO:0050377//UDP-glucose 4,6-dehydratase activity;GO:0010280//UDP-L-rhamnose synthase activity;GO:0000166//nucleotide binding;GO:0050662//coenzyme binding	GO:0005829//cytosol;GO:0009506//plasmodesma;GO:0009507//chloroplast
6	BraA02002877	BraA02002877	66 kDa	100%	24%	25	10	15	0.0093%	1.51572	0.6	8.2e-05	100	0	gi|685277680|ref|XP_009129785.1|	PREDICTED: ATP-citrate synthase beta chain protein 2-like [Brassica rapa] >gi|923531817|ref|XP_013699287.1| PREDICTED: ATP-citrate synthase beta chain protein 2-like [Brassica napus] >gi|674899005|emb|CDY33905.1| BnaA02g30820D [Brassica napus]	97.86	0	sp|Q9FGX1|ACLB2_ARATH	ATP-citrate synthase beta chain protein 2 OS=Arabidopsis thaliana GN=ACLB-2 PE=1 SV=1	98.19	0	D7MNS5	D7MNS5_ARALL ATP-citrate lyase B-2 OS=Arabidopsis lyrata subsp. lyrata GN=ACLB-2 PE=4 SV=1	SPBC1703.07_1	410	5e-139	COG0074	Succinyl-CoA synthetase, alpha subunit	C	Energy production and conversion ;	K01648|1|0.0|1218|brp:103854601|ATP citrate (pro-S)-lyase [EC:2.3.3.8]	GO:0016132//brassinosteroid biosynthetic process;GO:0006085//acetyl-CoA biosynthetic process;GO:0016926//protein desumoylation;GO:0010228//vegetative to reproductive phase transition of meristem;GO:0044262//cellular carbohydrate metabolic process;GO:0050665//hydrogen peroxide biosynthetic process;GO:0016126//sterol biosynthetic process	GO:0016829//lyase activity;GO:0003878//ATP citrate synthase activity;GO:0004775//succinate-CoA ligase (ADP-forming) activity;GO:0000166//nucleotide binding;GO:0048037//cofactor binding	GO:0005829//cytosol;GO:0009346//citrate lyase complex;GO:0005886//plasma membrane
7	BraA01000610	BraA01000610	96 kDa	100%	13%	21	9	17	0.0078%	1.68482	0.752597	2.6e-05	100	0	gi|674957820|emb|CDX75212.1|	BnaA01g04900D [Brassica napus]	96.67	0	sp|P46248|AAT5_ARATH	Aspartate aminotransferase, chloroplastic OS=Arabidopsis thaliana GN=ASP5 PE=2 SV=2	97.12	0	D7MAT0	D7MAT0_ARALL Aspartate aminotransferase OS=Arabidopsis lyrata subsp. lyrata GN=ARALYDRAFT_491537 PE=3 SV=1	SPBC725.01	382	6e-124	COG1448	Aspartate/tyrosine/aromatic aminotransferase	E	Amino acid transport and metabolism ;	K00811|1|0.0|935|brp:103851376|aspartate aminotransferase, chloroplastic [EC:2.6.1.1]	GO:0009693//ethylene biosynthetic process;GO:0009409//response to cold;GO:0006520//cellular amino acid metabolic process;GO:0046686//response to cadmium ion	GO:0004069//L-aspartate:2-oxoglutarate aminotransferase activity;GO:0080130//L-phenylalanine:2-oxoglutarate aminotransferase activity;GO:0033853//aspartate-prephenate aminotransferase activity;GO:0033854//glutamate-prephenate aminotransferase activity;GO:0030170//pyridoxal phosphate binding	GO:0005829//cytosol;GO:0009941//chloroplast envelope;GO:0009570//chloroplast stroma;GO:0010319//stromule;GO:0048046//apoplast
8	BraA08002903	BraA08002903	54 kDa	100%	22%	21	9	13	0.0078%	1.58332	0.662953	0.00013	100	0	gi|685340236|ref|XP_009106938.1|	PREDICTED: aldehyde dehydrogenase family 7 member A1 [Brassica rapa] >gi|685340239|ref|XP_009106939.1| PREDICTED: aldehyde dehydrogenase family 7 member A1 [Brassica rapa] >gi|923509499|ref|XP_013740330.1| PREDICTED: aldehyde dehydrogenase family 7 member A1 [Brassica napus]	99.39	0	sp|Q41247|AL7A1_BRANA	Aldehyde dehydrogenase family 7 member A1 OS=Brassica napus GN=BTG-26 PE=1 SV=3	96.86	0	E4MXX4	E4MXX4_THEHA mRNA, clone: RTFL01-30-A15 OS=Thellungiella halophila PE=2 SV=1	TVN1054	504	2e-175	COG1012	NAD-dependent aldehyde dehydrogenases	C	Energy production and conversion ;	K14085|1|0.0|997|brp:103832634|aldehyde dehydrogenase family 7 member A1 [EC:1.2.1.31 1.2.1.8 1.2.1.3]	GO:0055114//oxidation-reduction process;GO:0009651//response to salt stress;GO:0009269//response to desiccation;GO:0009743//response to carbohydrate stimulus;GO:0015996//chlorophyll catabolic process;GO:0009733//response to auxin stimulus;GO:0009737//response to abscisic acid stimulus;GO:0000303//response to superoxide;GO:0009873//ethylene mediated signaling pathway	GO:0004028//3-chloroallyl aldehyde dehydrogenase activity	GO:0005829//cytosol
9	BraA07002742	BraA07002742	66 kDa	100%	17%	31	9	16	0.012%	1.572	0.652597	0.00062	95.51	0	gi|685337033|ref|XP_009105745.1|	PREDICTED: transmembrane protein 214-like [Brassica rapa]	28.97	1e-13	sp|A0JMW6|T214A_XENLA	Transmembrane protein 214-A OS=Xenopus laevis GN=tmem214-a PE=2 SV=1	79.94	0	D7KYE2	D7KYE2_ARALL Putative uncharacterized protein OS=Arabidopsis lyrata subsp. lyrata GN=ARALYDRAFT_476207 PE=4 SV=1	-	-	-	-	-	-	-	K18171|1|1e-172|506|gmx:100795409|COX assembly mitochondrial protein 1	GO:0009651//response to salt stress;GO:0006098//pentose-phosphate shunt;GO:0030968//endoplasmic reticulum unfolded protein response	-	GO:0005829//cytosol;GO:0009506//plasmodesma;GO:0005774//vacuolar membrane;GO:0005783//endoplasmic reticulum;GO:0005794//Golgi apparatus;GO:0005634//nucleus;GO:0005886//plasma membrane
10	BraA07003488	BraA07003488	43 kDa	100%	22%	20	8	11	0.0074%	1.57766	0.657784	0.001	100	0	gi|685339696|ref|XP_009106734.1|	PREDICTED: 3-isopropylmalate dehydrogenase, chloroplastic-like [Brassica rapa]	95.82	0	sp|P29102|LEU3_BRANA	3-isopropylmalate dehydrogenase, chloroplastic OS=Brassica napus PE=1 SV=1	93.1	0	Q8LEF4	Q8LEF4_ARATH 3-isopropylmalate dehydrogenase OS=Arabidopsis thaliana PE=2 SV=1	slr1517	514	0	COG0473	Isocitrate/isopropylmalate dehydrogenase	CE	Energy production and conversion ; Amino acid transport and metabolism ;	K00052|1|0.0|826|brp:103832473|3-isopropylmalate dehydrogenase [EC:1.1.1.85]	GO:0055114//oxidation-reduction process;GO:0009651//response to salt stress;GO:0006744//ubiquinone biosynthetic process;GO:0019761//glucosinolate biosynthetic process;GO:0009098//leucine biosynthetic process	GO:0051287//NAD binding;GO:0003862//3-isopropylmalate dehydrogenase activity;GO:0000287//magnesium ion binding	GO:0005829//cytosol;GO:0005739//mitochondrion;GO:0009941//chloroplast envelope;GO:0009579//thylakoid;GO:0009570//chloroplast stroma
11	BraA04002130	BraA04002130	27 kDa	100%	40%	39	8	14	0.015%	1.51572	0.6	1.7e-05	100	0	gi|567204835|ref|XP_006408588.1|	hypothetical protein EUTSA_v10002085mg [Eutrema salsugineum] >gi|685300027|ref|XP_009140754.1| PREDICTED: proteasome subunit alpha type-3 [Brassica rapa] >gi|923681639|ref|XP_013653707.1| PREDICTED: proteasome subunit alpha type-3 [Brassica napus] >gi|923817244|ref|XP_013692897.1| PREDICTED: proteasome subunit alpha type-3 [Brassica napus] >gi|557109744|gb|ESQ50041.1| hypothetical protein EUTSA_v…	99.2	0	sp|O23715|PSA3_ARATH	Proteasome subunit alpha type-3 OS=Arabidopsis thaliana GN=PAG1 PE=1 SV=2	98.39	0	D7LFI4	D7LFI4_ARALL Putative uncharacterized protein OS=Arabidopsis lyrata subsp. lyrata GN=ARALYDRAFT_481580 PE=4 SV=1	MK0385	149	7e-44	COG0638	20S proteasome, alpha and beta subunits	O	Posttranslational modification, protein turnover, chaperones ;	K02727|1|2e-162|452|brp:103864745|20S proteasome subunit alpha 7 [EC:3.4.25.1]	GO:0043161//proteasomal ubiquitin-dependent protein catabolic process;GO:0009651//response to salt stress;GO:0051788//response to misfolded protein;GO:0009409//response to cold;GO:0080129//proteasome core complex assembly;GO:0006972//hyperosmotic response;GO:0006833//water transport;GO:0007030//Golgi organization;GO:0006096//glycolysis;GO:0006094//gluconeogenesis;GO:0009853//photorespiration;GO:0…	GO:0004298//threonine-type endopeptidase activity	GO:0005829//cytosol;GO:0005774//vacuolar membrane;GO:0019773//proteasome core complex, alpha-subunit complex;GO:0005634//nucleus;GO:0005886//plasma membrane;GO:0048046//apoplast
12	BraA05004589	BraA05004589	78 kDa	100%	14%	20	8	15	0.0074%	1.523	0.606918	0.00018	99.86	0	gi|923813853|ref|XP_013691723.1|	PREDICTED: delta-1-pyrroline-5-carboxylate synthase A isoform X1 [Brassica napus] >gi|674912677|emb|CDY20482.1| BnaC04g05620D [Brassica napus]	96.65	0	sp|P54887|P5CS1_ARATH	Delta-1-pyrroline-5-carboxylate synthase A OS=Arabidopsis thaliana GN=P5CSA PE=1 SV=1	99.86	0	Q9AXN4	Q9AXN4_BRANA Delta 1-pyrroline-5-carboxylate synthetase A OS=Brassica napus PE=2 SV=1	sll0373	360	4e-117	COG0014	Gamma-glutamyl phosphate reductase	E	Amino acid transport and metabolism ;	K12657|1|0.0|1278|brp:103867010|delta-1-pyrroline-5-carboxylate synthetase [EC:2.7.2.11 1.2.1.41]	GO:0006979//response to oxidative stress;GO:0055114//oxidation-reduction process;GO:0048364//root development;GO:0009269//response to desiccation;GO:0042538//hyperosmotic salinity response;GO:0009737//response to abscisic acid stimulus;GO:0006561//proline biosynthetic process	GO:0004350//glutamate-5-semialdehyde dehydrogenase activity;GO:0004349//glutamate 5-kinase activity;GO:0017084//delta1-pyrroline-5-carboxylate synthetase activity	GO:0005739//mitochondrion;GO:0009507//chloroplast;GO:0016020//membrane
13	BraA06006285	BraA06006285	58 kDa	100%	17%	13	8	10	0.0048%	1.9201	0.941179	0.00071	100	0	gi|685327102|ref|XP_009101892.1|	PREDICTED: glucose-1-phosphate adenylyltransferase large subunit 3, chloroplastic isoform X2 [Brassica rapa]	90.63	0	sp|P55231|GLGL3_ARATH	Glucose-1-phosphate adenylyltransferase large subunit 3, chloroplastic OS=Arabidopsis thaliana GN=APL3 PE=2 SV=2	92.16	0	E4MXC8	E4MXC8_THEHA Glucose-1-phosphate adenylyltransferase OS=Thellungiella halophila PE=2 SV=1	all4645	516	0	COG0448	ADP-glucose pyrophosphorylase	G	Carbohydrate transport and metabolism ;	K00975|1|0.0|1058|brp:103828058|glucose-1-phosphate adenylyltransferase [EC:2.7.7.27]	GO:0005978//glycogen biosynthetic process;GO:0009853//photorespiration;GO:0019252//starch biosynthetic process	GO:0008878//glucose-1-phosphate adenylyltransferase activity	GO:0010170//glucose-1-phosphate adenylyltransferase complex;GO:0009507//chloroplast;GO:0005829//cytosol
14	BraA04001151	BraA04001151	53 kDa	100%	18%	27	7	14	0.010%	1.67877	0.747403	0.00049	100	0	gi|685298092|ref|XP_009139830.1|	PREDICTED: UDP-glucose 6-dehydrogenase 4 [Brassica rapa]	97.5	0	sp|Q9FM01|UGDH4_ARATH	UDP-glucose 6-dehydrogenase 4 OS=Arabidopsis thaliana GN=UGD4 PE=1 SV=1	95.42	0	D7MJP7	D7MJP7_ARALL UDP-glucose 6-dehydrogenase OS=Arabidopsis lyrata subsp. lyrata GN=ARALYDRAFT_916391 PE=3 SV=1	BS_tuaD	292	2e-93	COG1004	Predicted UDP-glucose 6-dehydrogenase	M	Cell wall/membrane/envelope biogenesis ;	K00012|1|0.0|992|brp:103863829|UDPglucose 6-dehydrogenase [EC:1.1.1.22]	GO:0006007//glucose catabolic process;GO:0009749//response to glucose stimulus;GO:0055114//oxidation-reduction process;GO:0048767//root hair elongation;GO:0009744//response to sucrose stimulus;GO:0009750//response to fructose stimulus;GO:0042732//D-xylose metabolic process;GO:0052546//cell wall pectin metabolic process;GO:0007030//Golgi organization;GO:0007033//vacuole organization	GO:0003979//UDP-glucose 6-dehydrogenase activity;GO:0051287//NAD binding	GO:0005829//cytosol;GO:0005618//cell wall;GO:0005634//nucleus;GO:0048046//apoplast
15	BraA06003668	BraA06003668	47 kDa	100%	27%	13	7	10	0.0048%	1.63298	0.707509	0.001	99.77	0	gi|685314246|ref|XP_009147717.1|	PREDICTED: myrosinase-binding protein-like At1g52030 [Brassica rapa] >gi|674910334|emb|CDY22879.1| BnaA06g01980D [Brassica napus]	45.7	1e-116	sp|Q9SAV1|MB11_ARATH	Myrosinase-binding protein-like At1g52030 OS=Arabidopsis thaliana GN=F-ATMBP PE=2 SV=1	99.17	1e-75	Q84XQ3	Q84XQ3_BRARP Myrosinase-binding protein (Fragment) OS=Brassica rapa subsp. pekinensis PE=2 SV=1	-	-	-	-	-	-	-	-	-	-
16	BraA04002518	BraA04002518	38 kDa	100%	25%	21	7	11	0.0078%	1.86607	0.9	1.6e-05	100	0	gi|685301073|ref|XP_009141243.1|	PREDICTED: nitrile-specifier protein 2-like [Brassica rapa]	67.89	2e-161	sp|O49326|NSP2_ARATH	Nitrile-specifier protein 2 OS=Arabidopsis thaliana GN=NSP2 PE=2 SV=1	71.83	3e-24	D7L6B3	D7L6B3_ARALL Putative uncharacterized protein OS=Arabidopsis lyrata subsp. lyrata GN=ARALYDRAFT_899124 PE=4 SV=1	-	-	-	-	-	-	-	K15450|1|2e-20|96.3|fve:101292484|tRNA wybutosine-synthesizing protein 3 [EC:2.1.1.282]	GO:0019762//glucosinolate catabolic process;GO:0080028//nitrile biosynthetic process;GO:0080027//response to herbivore	GO:0030246//carbohydrate binding	GO:0005737//cytoplasm
17	BraA02002389	BraA02002389	27 kDa	100%	37%	29	7	14	0.011%	1.56823	0.649134	5.3e-05	100	0	gi|922573599|ref|XP_013615128.1|	PREDICTED: proteasome subunit alpha type-4-A [Brassica oleracea var. oleracea] >gi|923513448|ref|XP_013640185.1| PREDICTED: proteasome subunit alpha type-4-A [Brassica napus] >gi|923815549|ref|XP_013692310.1| PREDICTED: proteasome subunit alpha type-4-A [Brassica napus]	96.8	0	sp|O81148|PSA4A_ARATH	Proteasome subunit alpha type-4-A OS=Arabidopsis thaliana GN=PAC1 PE=1 SV=1	95.81	5e-119	Q93X39	Q93X39_TOBAC Putative alpha3 proteasome subunit (Fragment) OS=Nicotiana tabacum GN=a3 PE=2 SV=1	YGR135w	309	2e-106	COG0638	20S proteasome, alpha and beta subunits	O	Posttranslational modification, protein turnover, chaperones ;	K02728|1|2e-178|493|brp:103834874|20S proteasome subunit alpha 3 [EC:3.4.25.1]	GO:0006511//ubiquitin-dependent protein catabolic process;GO:0009651//response to salt stress;GO:0006096//glycolysis;GO:0006094//gluconeogenesis;GO:0046686//response to cadmium ion	GO:0004298//threonine-type endopeptidase activity	GO:0019773//proteasome core complex, alpha-subunit complex;GO:0005773//vacuole;GO:0022626//cytosolic ribosome;GO:0005634//nucleus
18	BraA03004085	BraA03004085	22 kDa	100%	44%	25	7	13	0.0093%	2.02888	1.02069	0.00013	100	2e-69	gi|923597166|ref|XP_013739976.1|	PREDICTED: proteasome subunit beta type-2-A-like [Brassica napus]	93.63	2e-144	sp|O23714|PSB2A_ARATH	Proteasome subunit beta type-2-A OS=Arabidopsis thaliana GN=PBD1 PE=1 SV=1	93.63	3e-143	D7L1R8	D7L1R8_ARALL Proteasome subunit beta type OS=Arabidopsis lyrata subsp. lyrata GN=ARALYDRAFT_898737 PE=3 SV=1	SPAC31A2.04c	165	3e-51	COG0638	20S proteasome, alpha and beta subunits	O	Posttranslational modification, protein turnover, chaperones ;	K02734|1|6e-153|424|brp:103868343|20S proteasome subunit beta 4 [EC:3.4.25.1]	GO:0043161//proteasomal ubiquitin-dependent protein catabolic process;GO:0051788//response to misfolded protein;GO:0080129//proteasome core complex assembly;GO:0046686//response to cadmium ion	GO:0004298//threonine-type endopeptidase activity	GO:0005829//cytosol;GO:0005774//vacuolar membrane;GO:0005839//proteasome core complex;GO:0005634//nucleus;GO:0005886//plasma membrane;GO:0048046//apoplast
19	BraA06003921	BraA06003921	38 kDa	100%	29%	16	7	9	0.0059%	3.27647	1.71214	0.017	100	0	gi|685313924|ref|XP_009147556.1|	PREDICTED: epithiospecifier protein-like [Brassica rapa]	76.74	0	sp|Q8RY71|ESP_ARATH	Epithiospecifier protein OS=Arabidopsis thaliana GN=ESP PE=1 SV=2	100	2e-68	Q7XAW2	Q7XAW2_BRARP Putative epithiospecifier protein (Fragment) OS=Brassica rapa subsp. pekinensis PE=2 SV=1	-	-	-	-	-	-	-	K15450|1|3e-16|83.6|tcc:TCM_030223|tRNA wybutosine-synthesizing protein 3 [EC:2.1.1.282]	GO:0010182//sugar mediated signaling pathway;GO:0048825//cotyledon development;GO:0010150//leaf senescence;GO:0000911//cytokinesis by cell plate formation;GO:0008284//positive regulation of cell proliferation;GO:0010332//response to gamma radiation;GO:0050826//response to freezing;GO:0009753//response to jasmonic acid stimulus;GO:0016567//protein ubiquitination;GO:0006396//RNA processing;GO:00063…	GO:0030234//enzyme regulator activity;GO:0008233//peptidase activity;GO:0005515//protein binding	GO:0005737//cytoplasm;GO:0005634//nucleus
20	BraA03005721	BraA03005721	61 kDa	100%	13%	8	6	6	0.0030%	1.51572	0.6	0.001	97.45	0	gi|923552749|ref|XP_013737190.1|	PREDICTED: beta-amylase 3, chloroplastic-like [Brassica napus] >gi|923553231|ref|XP_013737330.1| PREDICTED: beta-amylase 3, chloroplastic-like [Brassica napus]	92.9	0	sp|O23553|BAM3_ARATH	Beta-amylase 3, chloroplastic OS=Arabidopsis thaliana GN=BAM3 PE=1 SV=3	92.71	0	D7MC27	D7MC27_ARALL Beta-amylase 8 OS=Arabidopsis lyrata subsp. lyrata GN=CT-BMY PE=3 SV=1	-	-	-	-	-	-	-	K01177|1|0.0|1108|brp:103860895|beta-amylase [EC:3.2.1.2]	GO:0009409//response to cold;GO:0000024//maltose biosynthetic process;GO:0005983//starch catabolic process	GO:0043169//cation binding;GO:0016161//beta-amylase activity	GO:0009570//chloroplast stroma
21	BraA06003901	BraA06003901	76 kDa	100%	11%	19	6	11	0.0071%	1.6245	0.7	3.9e-05	100	0	gi|685313960|ref|XP_009147577.1|	PREDICTED: proteasome subunit alpha type-5-A-like isoform X1 [Brassica rapa]	97.05	2e-167	sp|O81149|PSA5A_ARATH	Proteasome subunit alpha type-5-A OS=Arabidopsis thaliana GN=PAE1 PE=1 SV=1	97.65	4e-116	B7FGZ3	B7FGZ3_MEDTR Proteasome subunit alpha type (Fragment) OS=Medicago truncatula PE=2 SV=1	SPAC323.02c	335	7e-111	COG0638	20S proteasome, alpha and beta subunits	O	Posttranslational modification, protein turnover, chaperones ;	K02729|1|0.0|556|brp:103871106|20S proteasome subunit alpha 5 [EC:3.4.25.1]	GO:0006511//ubiquitin-dependent protein catabolic process	GO:0003677//DNA binding;GO:0004298//threonine-type endopeptidase activity	GO:0019773//proteasome core complex, alpha-subunit complex;GO:0005634//nucleus
22	BraA08002577	BraA08002577	46 kDa	100%	15%	24	6	7	0.0089%	1.57011	0.650866	0.00047	100	0	gi|685340803|ref|XP_009107173.1|	PREDICTED: uncharacterized protein LOC103832835 [Brassica rapa] >gi|923687474|ref|XP_013655550.1| PREDICTED: uncharacterized protein LOC106360490 [Brassica napus] >gi|674886024|emb|CDY46550.1| BnaA08g01890D [Brassica napus]	23.74	8e-18	sp|Q8W486|Y1491_ARATH	Uncharacterized protein At1g04910 OS=Arabidopsis thaliana GN=At1g04910 PE=2 SV=1	91.27	0	D7KHU2	D7KHU2_ARALL Putative uncharacterized protein OS=Arabidopsis lyrata subsp. lyrata GN=ARALYDRAFT_892138 PE=4 SV=1	-	-	-	-	-	-	-	K01835|1|4e-13|74.7|mtr:MTR_1g102030|phosphoglucomutase [EC:5.4.2.2]!K13506|2|1e-08|60.1|mdm:103446271|glycerol-3-phosphate O-acyltransferase 3/4 [EC:2.3.1.15]	-	GO:0016757//transferase activity, transferring glycosyl groups	GO:0005802//trans-Golgi network;GO:0009505//plant-type cell wall;GO:0005794//Golgi apparatus;GO:0005768//endosome
23	BraA01001773	BraA01001773	28 kDa	100%	35%	19	6	11	0.0071%	1.51936	0.603463	3.2e-06	100	0	gi|685380601|ref|XP_009122975.1|	PREDICTED: proteasome subunit beta type-4-like [Brassica rapa]	93	9e-172	sp|Q7DLR9|PSB4_ARATH	Proteasome subunit beta type-4 OS=Arabidopsis thaliana GN=PBG1 PE=1 SV=2	95.48	5e-157	I0J3D8	I0J3D8_ARAHH Proteasome subunit beta type-4 OS=Arabidopsis halleri subsp. halleri PE=4 SV=1	YFR050c	152	8e-45	COG0638	20S proteasome, alpha and beta subunits	O	Posttranslational modification, protein turnover, chaperones ;	K02736|1|0.0|505|brp:103847640|20S proteasome subunit beta 7 [EC:3.4.25.1]	GO:0043161//proteasomal ubiquitin-dependent protein catabolic process;GO:0009651//response to salt stress;GO:0051788//response to misfolded protein;GO:0080129//proteasome core complex assembly;GO:0006635//fatty acid beta-oxidation;GO:0006096//glycolysis;GO:0006094//gluconeogenesis;GO:0046686//response to cadmium ion;GO:0009407//toxin catabolic process	GO:0004298//threonine-type endopeptidase activity	GO:0005839//proteasome core complex;GO:0022626//cytosolic ribosome;GO:0005634//nucleus
24	BraA02001000	BraA02001000	63 kDa	100%	14%	13	6	10	0.0048%	1.57387	0.654321	0.038	97.43	0	gi|685271049|ref|XP_009126562.1|	PREDICTED: glucomannan 4-beta-mannosyltransferase 2 [Brassica rapa]	94.67	0	sp|Q9FNI7|CSLA2_ARATH	Glucomannan 4-beta-mannosyltransferase 2 OS=Arabidopsis thaliana GN=CSLA2 PE=2 SV=1	95.04	0	D7M1I0	D7M1I0_ARALL Putative uncharacterized protein OS=Arabidopsis lyrata subsp. lyrata GN=ARALYDRAFT_489123 PE=4 SV=1	AGl3021	103	2e-22	COG1215	Glycosyltransferases, probably involved in cell wall biogenesis	M	Cell wall/membrane/envelope biogenesis ;	K13680|1|0.0|1083|brp:103851461|beta-mannan synthase [EC:2.4.1.32]	-	GO:0016760//cellulose synthase (UDP-forming) activity;GO:0051753//mannan synthase activity	GO:0005794//Golgi apparatus
25	BraA07002373	BraA07002373	45 kDa	100%	15%	14	6	8	0.0052%	1.57435	0.654756	0.00076	100	0	gi|955076639|ref|NP_001304174.1|	glutamate decarboxylase 2 [Brassica rapa] >gi|674925958|emb|CDY07474.1| BnaA07g25530D [Brassica napus] >gi|922074252|gb|ALA55543.1| glutamate decarboxylase [Brassica rapa]	93.38	0	sp|Q42472|DCE2_ARATH	Glutamate decarboxylase 2 OS=Arabidopsis thaliana GN=GAD2 PE=1 SV=1	98.72	0	Q6Q4I3	Q6Q4I3_BRAJU Glutamate decarboxylase 2 OS=Brassica juncea GN=GAD2 PE=2 SV=1	sll1641	377	7e-128	COG0076	Glutamate decarboxylase and related PLP-dependent proteins	E	Amino acid transport and metabolism ;	K01580|1|0.0|812|brp:103831077|glutamate decarboxylase [EC:4.1.1.15]	GO:0010363//regulation of plant-type hypersensitive response;GO:0009750//response to fructose stimulus;GO:0009651//response to salt stress;GO:0009963//positive regulation of flavonoid biosynthetic process;GO:0006612//protein targeting to membrane;GO:0006536//glutamate metabolic process;GO:0006833//water transport;GO:0006807//nitrogen compound metabolic process;GO:0030003//cellular cation homeosta…	GO:0005516//calmodulin binding;GO:0004351//glutamate decarboxylase activity;GO:0030170//pyridoxal phosphate binding	-
26	BraA09003043	BraA09003043	36 kDa	100%	19%	13	6	9	0.0048%	1.73693	0.796537	0.00017	97.91	0	gi|685362304|ref|XP_009115499.1|	PREDICTED: spermidine synthase 1 [Brassica rapa]	94.31	0	sp|Q9ZUB3|SPD1_ARATH	Spermidine synthase 1 OS=Arabidopsis thaliana GN=SPDSYN1 PE=1 SV=1	95.2	0	F4I7M5	F4I7M5_ARATH Spermidine synthase 1 OS=Arabidopsis thaliana GN=SPDS1 PE=3 SV=1	SPBC12C2.07c	322	2e-109	COG0421	Spermidine synthase	E	Amino acid transport and metabolism ;	K00797|1|0.0|654|brp:103840733|spermidine synthase [EC:2.5.1.16]	GO:0009069//serine family amino acid metabolic process;GO:0008295//spermidine biosynthetic process;GO:0009616//virus induced gene silencing;GO:0010050//vegetative phase change;GO:0042545//cell wall modification;GO:0000096//sulfur amino acid metabolic process;GO:0008652//cellular amino acid biosynthetic process	GO:0005515//protein binding;GO:0004766//spermidine synthase activity	GO:0005829//cytosol;GO:0009507//chloroplast;GO:0005634//nucleus;GO:0005886//plasma membrane
27	BraA05003996	BraA05003996	246 kDa	100%	3.3%	7	6	6	0.0026%	1.57387	0.654321	0.0014	99.59	0	gi|685313149|ref|XP_009147153.1|	PREDICTED: uncharacterized protein At3g06530-like isoform X1 [Brassica rapa]	80.97	0	sp|Q9C8Z4|HEAT1_ARATH	Uncharacterized protein At3g06530 OS=Arabidopsis thaliana GN=At3g06530 PE=1 SV=3	83.22	0	D7L5J0	D7L5J0_ARALL Putative uncharacterized protein OS=Arabidopsis lyrata subsp. lyrata GN=ARALYDRAFT_477959 PE=4 SV=1	-	-	-	-	-	-	-	K14550|1|0.0|4199|brp:103870740|U3 small nucleolar RNA-associated protein 10	GO:0009220//pyrimidine ribonucleotide biosynthetic process;GO:0001510//RNA methylation	GO:0005515//protein binding	GO:0005773//vacuole;GO:0009507//chloroplast;GO:0005634//nucleus;GO:0005829//cytosol
28	BraA05001535	BraA05001535	28 kDa	100%	26%	28	6	15	0.010%	1.81225	0.857784	4.6e-05	100	1e-176	gi|685340676|ref|XP_009107124.1|	PREDICTED: 60S ribosomal protein L7-2 [Brassica rapa] >gi|923526419|ref|XP_013684268.1| PREDICTED: 60S ribosomal protein L7-2-like [Brassica napus] >gi|674892401|emb|CDY40393.1| BnaA02g27070D [Brassica napus]	96.28	2e-171	sp|P60040|RL72_ARATH	60S ribosomal protein L7-2 OS=Arabidopsis thaliana GN=RPL7B PE=2 SV=1	97.11	1e-170	D7LR12	D7LR12_ARALL 60S ribosomal protein L7 OS=Arabidopsis lyrata subsp. lyrata GN=ARALYDRAFT_322471 PE=3 SV=1	SPBC18H10.12c	278	1e-94	COG1841	Ribosomal protein L30/L7E	J	Translation, ribosomal structure and biogenesis ;	K02937|1|2e-144|406|brp:103832784|large subunit ribosomal protein L7e	GO:0001510//RNA methylation;GO:0006412//translation	GO:0003735//structural constituent of ribosome	GO:0005618//cell wall;GO:0005730//nucleolus;GO:0009506//plasmodesma;GO:0005774//vacuolar membrane;GO:0009507//chloroplast;GO:0022625//cytosolic large ribosomal subunit;GO:0005794//Golgi apparatus;GO:0005886//plasma membrane
29	BraA05002867	BraA05002867	56 kDa	100%	15%	9	6	7	0.0033%	1.51936	0.603463	0.011	100	0	gi|685310717|ref|XP_009145948.1|	PREDICTED: phosphoethanolamine N-methyltransferase 1 [Brassica rapa]	93.88	0	sp|Q9FR44|PEAM1_ARATH	Phosphoethanolamine N-methyltransferase 1 OS=Arabidopsis thaliana GN=NMT1 PE=1 SV=1	99.18	0	Q7XJJ2	Q7XJJ2_BRANA Phosphoethanolamine N-methyltransferase OS=Brassica napus PE=2 SV=1	mll3672	110	1e-26	COG0500	SAM-dependent methyltransferases	QR	Secondary metabolites biosynthesis, transport and catabolism ; General function prediction only ;	K05929|1|0.0|986|brp:103869623|phosphoethanolamine N-methyltransferase [EC:2.1.1.103]	GO:0006499//N-terminal protein myristoylation;GO:0043085//positive regulation of catalytic activity;GO:0019252//starch biosynthetic process;GO:0000023//maltose metabolic process;GO:0009698//phenylpropanoid metabolic process;GO:0042425//choline biosynthetic process;GO:0010183//pollen tube guidance;GO:0006598//polyamine catabolic process;GO:0042398//cellular modified amino acid biosynthetic process…	GO:0000234//phosphoethanolamine N-methyltransferase activity;GO:0004379//glycylpeptide N-tetradecanoyltransferase activity;GO:0052667//phosphomethylethanolamine N-methyltransferase activity	GO:0005829//cytosol
30	BraA08003024	BraA08003024	58 kDa	100%	18%	10	6	7	0.0037%	1.80142	0.849134	0.00014	96.06	0	gi|222424484|dbj|BAH20197.1|	AT1G56110 [Arabidopsis thaliana]	60.09	0	sp|O94514|NOP56_SCHPO	Nucleolar protein 56 OS=Schizosaccharomyces pombe (strain 972 / ATCC 24843) GN=nop56 PE=3 SV=1	96.06	0	B9DHI0	B9DHI0_ARATH AT1G56110 protein (Fragment) OS=Arabidopsis thaliana GN=AT1G56110 PE=2 SV=1	SPBC646.10c	552	0	COG1498	Protein implicated in ribosomal biogenesis, Nop56p homolog	J	Translation, ribosomal structure and biogenesis ;	K14564|1|0.0|942|brp:103832537|nucleolar protein 56	GO:0001510//RNA methylation;GO:0009560//embryo sac egg cell differentiation;GO:0042991//transcription factor import into nucleus;GO:0009220//pyrimidine ribonucleotide biosynthetic process	-	GO:0005829//cytosol;GO:0005618//cell wall;GO:0005730//nucleolus;GO:0009506//plasmodesma
31	BraA08003997	BraA08003997	34 kDa	100%	24%	16	6	9	0.0059%	1.74947	0.806918	9.3e-05	100	3e-169	gi|922545019|ref|XP_013600301.1|	PREDICTED: mediator of RNA polymerase II transcription subunit 36a [Brassica oleracea var. oleracea] >gi|923881235|ref|XP_013712774.1| PREDICTED: mediator of RNA polymerase II transcription subunit 36a isoform X1 [Brassica napus] >gi|923904895|ref|XP_013722578.1| PREDICTED: mediator of RNA polymerase II transcription subunit 36a isoform X1 [Brassica napus]	95.87	1e-171	sp|Q9FEF8|MD36B_ARATH	Probable mediator of RNA polymerase II transcription subunit 36b OS=Arabidopsis thaliana GN=MED36B PE=1 SV=1	95.87	5e-170	Q0WLG3	Q0WLG3_ARATH Fibrillarin homolog OS=Arabidopsis thaliana GN=At5g52470 PE=2 SV=1	SPBC2D10.10c	365	8e-127	COG1889	Fibrillarin-like rRNA methylase	J	Translation, ribosomal structure and biogenesis ;	K14563|1|8e-170|477|brp:103834862|rRNA 2'-O-methyltransferase fibrillarin [EC:2.1.1.-]	GO:0000085//G2 phase of mitotic cell cycle;GO:0016579//protein deubiquitination;GO:0009220//pyrimidine ribonucleotide biosynthetic process;GO:0001510//RNA methylation;GO:0016571//histone methylation;GO:0010388//cullin deneddylation;GO:0009640//photomorphogenesis;GO:0016567//protein ubiquitination;GO:0008033//tRNA processing;GO:0000478//endonucleolytic cleavage involved in rRNA processing;GO:00061…	GO:0008168//methyltransferase activity;GO:0030515//snoRNA binding	GO:0016020//membrane;GO:0016592//mediator complex;GO:0005730//nucleolus;GO:0005829//cytosol
32	BraA09002914	BraA09002914	57 kDa	100%	17%	19	6	12	0.0071%	1.51572	0.6	6.6e-05	100	0	gi|923633785|ref|XP_013751630.1|	PREDICTED: phospho-2-dehydro-3-deoxyheptonate aldolase 1, chloroplastic-like, partial [Brassica napus]	88.38	0	sp|P37216|AROG_SOLLC	Phospho-2-dehydro-3-deoxyheptonate aldolase 2, chloroplastic OS=Solanum lycopersicum PE=2 SV=1	92.22	0	D7KLQ8	D7KLQ8_ARALL Putative uncharacterized protein OS=Arabidopsis lyrata subsp. lyrata GN=ARALYDRAFT_472481 PE=4 SV=1	PA2843	595	0	COG3200	3-deoxy-D-arabino-heptulosonate 7-phosphate (DAHP) synthase	E	Amino acid transport and metabolism ;	K01626|1|0.0|1038|brp:103869052|3-deoxy-7-phosphoheptulonate synthase [EC:2.5.1.54]	GO:0009805//coumarin biosynthetic process;GO:0034976//response to endoplasmic reticulum stress;GO:0009423//chorismate biosynthetic process;GO:0009611//response to wounding;GO:0009627//systemic acquired resistance;GO:0033587//shikimate biosynthetic process;GO:0009073//aromatic amino acid family biosynthetic process	GO:0003849//3-deoxy-7-phosphoheptulonate synthase activity	GO:0009507//chloroplast;GO:0016020//membrane
33	BraA08001484	BraA08001484 >BraA03000699 >BraA02000599	23 kDa	100%	25%	16	5	7	0.0059%	1.61557	0.692045	0.00015	100	7e-144	gi|685281091|ref|XP_009131450.1|	PREDICTED: 40S ribosomal protein S9-1 [Brassica rapa] >gi|685377382|ref|XP_009121599.1| PREDICTED: 40S ribosomal protein S9-1 [Brassica rapa] >gi|922420018|ref|XP_013615865.1| PREDICTED: 40S ribosomal protein S9-1 [Brassica oleracea var. oleracea] >gi|922433574|ref|XP_013622902.1| PREDICTED: 40S ribosomal protein S9-1 [Brassica oleracea var. oleracea] >gi|922572159|ref|XP_013614397.1| PREDICTED: …	97.86	3e-134	sp|Q9LXG1|RS91_ARATH	40S ribosomal protein S9-1 OS=Arabidopsis thaliana GN=RPS9B PE=1 SV=1	98.4	4e-133	D7M7A3	D7M7A3_ARALL 40S ribosomal protein S9 OS=Arabidopsis lyrata subsp. lyrata GN=ARALYDRAFT_488362 PE=3 SV=1	SPBC29A3.12	265	5e-91	COG0522	Ribosomal protein S4 and related proteins	J	Translation, ribosomal structure and biogenesis ;	K02997|1|1e-129|365|brp:103846432|small subunit ribosomal protein S9e	GO:0001510//RNA methylation;GO:0006412//translation	GO:0019843//rRNA binding;GO:0003735//structural constituent of ribosome	GO:0005618//cell wall;GO:0005739//mitochondrion;GO:0005730//nucleolus;GO:0009506//plasmodesma;GO:0022627//cytosolic small ribosomal subunit;GO:0005774//vacuolar membrane;GO:0009507//chloroplast;GO:0005794//Golgi apparatus
34	BraA07001381	BraA07001381	25 kDa	100%	26%	11	5	6	0.0041%	1.51208	0.596537	5.7e-05	100	4e-168	gi|685333277|ref|XP_009104277.1|	PREDICTED: proteasome subunit beta type-1-like [Brassica rapa] >gi|923663374|ref|XP_013648239.1| PREDICTED: proteasome subunit beta type-1-like [Brassica napus] >gi|923663942|ref|XP_013648418.1| PREDICTED: proteasome subunit beta type-1-like [Brassica napus] >gi|674965599|emb|CDX67842.1| BnaA07g18820D [Brassica napus]	94.17	1e-160	sp|P42742|PSB1_ARATH	Proteasome subunit beta type-1 OS=Arabidopsis thaliana GN=PBF1 PE=1 SV=2	94.17	4e-159	D7LRU7	D7LRU7_ARALL Proteasome subunit beta type OS=Arabidopsis lyrata subsp. lyrata GN=ARALYDRAFT_907612 PE=3 SV=1	YBL041w	182	3e-57	COG0638	20S proteasome, alpha and beta subunits	O	Posttranslational modification, protein turnover, chaperones ;	K02732|1|5e-169|466|brp:103830272|20S proteasome subunit beta 6 [EC:3.4.25.1]	GO:0043161//proteasomal ubiquitin-dependent protein catabolic process;GO:0009651//response to salt stress;GO:0051788//response to misfolded protein;GO:0080129//proteasome core complex assembly;GO:0006635//fatty acid beta-oxidation;GO:0006096//glycolysis;GO:0009817//defense response to fungus, incompatible interaction;GO:0006094//gluconeogenesis;GO:0046686//response to cadmium ion;GO:0009407//toxi…	GO:0004298//threonine-type endopeptidase activity	GO:0005829//cytosol;GO:0009507//chloroplast;GO:0005839//proteasome core complex;GO:0005634//nucleus;GO:0005886//plasma membrane;GO:0048046//apoplast
35	BraA09001192	BraA09001192	54 kDa	100%	15%	7	5	6	0.0026%	2.46229	1.3	0.0007	94.3	0	gi|674864648|emb|CDY68048.1|	BnaA01g34710D, partial [Brassica napus]	90.61	0	sp|Q9S7U0|INO1_WHEAT	Inositol-3-phosphate synthase OS=Triticum aestivum GN=MIPS PE=2 SV=1	92.49	0	Q10QK7	Q10QK7_ORYSJ Inositol-3-phosphate synthase, putative, expressed OS=Oryza sativa subsp. japonica GN=LOC_Os03g09250 PE=4 SV=1	YJL153c	510	3e-177	COG1260	Myo-inositol-1-phosphate synthase	I	Lipid transport and metabolism ;	K01858|1|0.0|897|brp:103837906|myo-inositol-1-phosphate synthase [EC:5.5.1.4]	GO:0010264//myo-inositol hexakisphosphate biosynthetic process;GO:0042742//defense response to bacterium;GO:0006021//inositol biosynthetic process;GO:0009408//response to heat;GO:0015996//chlorophyll catabolic process;GO:0009733//response to auxin stimulus;GO:0050832//defense response to fungus;GO:0009644//response to high light intensity;GO:0042542//response to hydrogen peroxide;GO:0051607//defe…	GO:0004512//inositol-3-phosphate synthase activity;GO:0005515//protein binding;GO:0000166//nucleotide binding	GO:0005737//cytoplasm
36	BraA09001442	BraA09001442	38 kDa	100%	16%	10	5	5	0.0037%	1.87504	0.906918	0.00073	100	0	gi|685352083|ref|XP_009111419.1|	PREDICTED: mitochondrial adenine nucleotide transporter ADNT1 [Brassica rapa] >gi|922567102|ref|XP_013611857.1| PREDICTED: mitochondrial adenine nucleotide transporter ADNT1 [Brassica oleracea var. oleracea] >gi|923704362|ref|XP_013660551.1| PREDICTED: mitochondrial adenine nucleotide transporter ADNT1 [Brassica napus] >gi|674883970|emb|CDY48505.1| BnaA09g00180D [Brassica napus] >gi|674926180|emb…	93.18	0	sp|O04619|ADNT1_ARATH	Mitochondrial adenine nucleotide transporter ADNT1 OS=Arabidopsis thaliana GN=ADNT1 PE=2 SV=1	93.47	0	D7M4Y9	D7M4Y9_ARALL Mitochondrial substrate carrier family protein OS=Arabidopsis lyrata subsp. lyrata GN=ARALYDRAFT_490460 PE=3 SV=1	-	-	-	-	-	-	-	K14684|1|0.0|715|brp:103836872|solute carrier family 25 (mitochondrial phosphate transporter), member 23/24/25/41	GO:0055085//transmembrane transport;GO:0006839//mitochondrial transport;GO:0006098//pentose-phosphate shunt;GO:0009651//response to salt stress;GO:0015867//ATP transport;GO:0009060//aerobic respiration;GO:0006096//glycolysis;GO:0015866//ADP transport;GO:0080121//AMP transport;GO:0046686//response to cadmium ion	GO:0080122//AMP transmembrane transporter activity;GO:0015217//ADP transmembrane transporter activity;GO:0005347//ATP transmembrane transporter activity	GO:0016021//integral to membrane;GO:0005743//mitochondrial inner membrane;GO:0009536//plastid;GO:0005774//vacuolar membrane;GO:0005886//plasma membrane
37	BraA08005033	BraA08005033	26 kDa	100%	25%	12	5	8	0.0045%	1.7411	0.8	0.0021	100	9e-169	gi|685349465|ref|XP_009110340.1|	PREDICTED: 60S ribosomal protein L6-1-like [Brassica rapa]	91.03	6e-134	sp|Q9FZ76|RL61_ARATH	60S ribosomal protein L6-1 OS=Arabidopsis thaliana GN=RPL6A PE=2 SV=1	91.88	6e-135	D7KGF2	D7KGF2_ARALL 60S ribosomal protein L6 OS=Arabidopsis lyrata subsp. lyrata GN=ARALYDRAFT_889274 PE=4 SV=1	YLR448w	183	2e-58	COG2163	Ribosomal protein L14E/L6E/L27E	J	Translation, ribosomal structure and biogenesis ;	K02934|1|2e-145|407|brp:103835901|large subunit ribosomal protein L6e	GO:0001510//RNA methylation;GO:0006412//translation	GO:0003735//structural constituent of ribosome	GO:0009506//plasmodesma;GO:0005886//plasma membrane;GO:0022625//cytosolic large ribosomal subunit;GO:0009507//chloroplast;GO:0005783//endoplasmic reticulum
38	BraA09002097	BraA09002097	71 kDa	100%	9.6%	13	5	8	0.0048%	2.737	1.4526	0.00011	97.43	0	gi|923706270|ref|XP_013661111.1|	PREDICTED: DEAD-box ATP-dependent RNA helicase 7-like [Brassica napus]	82.08	0	sp|Q39189|RH7_ARATH	DEAD-box ATP-dependent RNA helicase 7 OS=Arabidopsis thaliana GN=RH7 PE=1 SV=2	81.41	0	D7MLB4	D7MLB4_ARALL Putative uncharacterized protein OS=Arabidopsis lyrata subsp. lyrata GN=ARALYDRAFT_496396 PE=3 SV=1	DR1624	268	5e-81	COG0513	Superfamily II DNA and RNA helicases	LKJ	Replication, recombination and repair ; Transcription ; Translation, ribosomal structure and biogenesis ;	K16911|1|0.0|1097|brp:103837405|ATP-dependent RNA helicase DDX21 [EC:3.6.4.13]	GO:0001510//RNA methylation;GO:0051604//protein maturation	GO:0003723//RNA binding;GO:0008026//ATP-dependent helicase activity;GO:0005524//ATP binding;GO:0017151//DEAD/H-box RNA helicase binding	GO:0005730//nucleolus
39	BraA06000262	BraA06000262	27 kDa	100%	26%	26	5	12	0.0097%	1.63231	0.706918	4.5e-05	100	0	gi|685328274|ref|XP_009102355.1|	PREDICTED: proteasome subunit alpha type-6-B [Brassica rapa] >gi|922516049|ref|XP_013593096.1| PREDICTED: proteasome subunit alpha type-6-B [Brassica oleracea var. oleracea] >gi|923678740|ref|XP_013652885.1| PREDICTED: proteasome subunit alpha type-6-B [Brassica napus] >gi|923847154|ref|XP_013702789.1| PREDICTED: proteasome subunit alpha type-6-B [Brassica napus] >gi|674899535|emb|CDY33398.1| Bna…	96.75	0	sp|O81147|PSA6B_ARATH	Proteasome subunit alpha type-6-B OS=Arabidopsis thaliana GN=PAA2 PE=1 SV=1	98.16	5e-159	F4IIA5	F4IIA5_ARATH Proteasome subunit alpha type-6-B OS=Arabidopsis thaliana GN=PAA2 PE=4 SV=1	YGL011c	239	5e-79	COG0638	20S proteasome, alpha and beta subunits	O	Posttranslational modification, protein turnover, chaperones ;	K02730|1|0.0|512|brp:103828507|20S proteasome subunit alpha 1 [EC:3.4.25.1]	GO:0009767//photosynthetic electron transport chain;GO:0035434//copper ion transmembrane transport;GO:0006511//ubiquitin-dependent protein catabolic process;GO:0006754//ATP biosynthetic process;GO:0010043//response to zinc ion	GO:0004298//threonine-type endopeptidase activity;GO:0046872//metal ion binding;GO:0043682//copper-transporting ATPase activity;GO:0005524//ATP binding	GO:0005774//vacuolar membrane;GO:0009941//chloroplast envelope;GO:0022626//cytosolic ribosome;GO:0016021//integral to membrane;GO:0019773//proteasome core complex, alpha-subunit complex;GO:0009570//chloroplast stroma;GO:0009535//chloroplast thylakoid membrane;GO:0005886//plasma membrane;GO:0005634//nucleus
40	BraA02000542	BraA02000542	44 kDa	100%	17%	11	5	7	0.0041%	1.93303	0.950866	0.00015	100	0	gi|685269916|ref|XP_009125966.1|	PREDICTED: 3-isopropylmalate dehydrogenase 3, chloroplastic [Brassica rapa]	90.95	0	sp|Q9FMT1|LEU33_ARATH	3-isopropylmalate dehydrogenase 3, chloroplastic OS=Arabidopsis thaliana GN=IMDH3 PE=1 SV=1	92.83	0	Q8GXH6	Q8GXH6_ARATH 3-isopropylmalate dehydrogenase OS=Arabidopsis thaliana GN=At1g31180/F28K20_14 PE=2 SV=1	slr1517	511	0	COG0473	Isocitrate/isopropylmalate dehydrogenase	CE	Energy production and conversion ; Amino acid transport and metabolism ;	K00052|1|0.0|829|brp:103850918|3-isopropylmalate dehydrogenase [EC:1.1.1.85]	GO:0055114//oxidation-reduction process;GO:0009651//response to salt stress;GO:0006744//ubiquinone biosynthetic process;GO:0019761//glucosinolate biosynthetic process;GO:0009098//leucine biosynthetic process	GO:0051287//NAD binding;GO:0003862//3-isopropylmalate dehydrogenase activity;GO:0000287//magnesium ion binding	GO:0005829//cytosol;GO:0005739//mitochondrion;GO:0009941//chloroplast envelope;GO:0009579//thylakoid;GO:0009570//chloroplast stroma
41	BraA06000864	BraA06000864	60 kDa	100%	16%	7	4	5	0.0026%	1.6828	0.750866	0.0025	100	0	gi|685329184|ref|XP_009102687.1|	PREDICTED: reticuline oxidase-like protein [Brassica rapa]	44.81	2e-138	sp|Q9SVG4|RETOL_ARATH	Reticuline oxidase-like protein OS=Arabidopsis thaliana GN=At4g20830 PE=1 SV=2	92.11	0	Q9SA92	Q9SA92_ARATH T5I8.22 protein (Fragment) OS=Arabidopsis thaliana GN=T5I8.22 PE=4 SV=1	SMb21415	135	8e-34	COG0277	FAD/FMN-containing dehydrogenases	C	Energy production and conversion ;	-	GO:0055114//oxidation-reduction process;GO:0010090//trichome morphogenesis;GO:0071555//cell wall organization;GO:0010197//polar nucleus fusion;GO:0007155//cell adhesion;GO:0048765//root hair cell differentiation;GO:0045010//actin nucleation;GO:0009793//embryo development ending in seed dormancy	GO:0009055//electron carrier activity;GO:0050660//flavin adenine dinucleotide binding;GO:0008762//UDP-N-acetylmuramate dehydrogenase activity	GO:0005618//cell wall;GO:0009506//plasmodesma;GO:0005737//cytoplasm
42	BraA03001384	BraA03001384	37 kDa	100%	17%	8	4	7	0.0030%	1.93071	0.949134	0.00038	100	0	gi|674889655|emb|CDY43024.1|	BnaA03g11710D [Brassica napus]	92.33	0	sp|Q38814|THI4_ARATH	Thiamine thiazole synthase, chloroplastic OS=Arabidopsis thaliana GN=THI1 PE=1 SV=1	94.03	0	D7MUD1	D7MUD1_ARALL Putative uncharacterized protein OS=Arabidopsis lyrata subsp. lyrata GN=ARALYDRAFT_918614 PE=4 SV=1	SPBC26H8.01	371	3e-128	COG1635	Flavoprotein involved in thiazole biosynthesis	H	Coenzyme transport and metabolism ;	K03146|1|0.0|686|brp:103857026|thiamine thiazole synthase	GO:0046777//protein autophosphorylation;GO:0018131//oxazole or thiazole biosynthetic process;GO:0042742//defense response to bacterium;GO:0009409//response to cold;GO:0009637//response to blue light;GO:0010155//regulation of proton transport;GO:0000023//maltose metabolic process;GO:0019252//starch biosynthetic process;GO:0009228//thiamine biosynthetic process;GO:0043085//positive regulation of ca…	GO:0008270//zinc ion binding;GO:0042803//protein homodimerization activity	GO:0005739//mitochondrion;GO:0009941//chloroplast envelope;GO:0009579//thylakoid;GO:0009570//chloroplast stroma;GO:0010319//stromule
43	BraA07002937	BraA07002937	24 kDa	100%	33%	28	4	7	0.010%	1.74294	0.801527	0.00064	100	2e-159	gi|685337690|ref|XP_009105984.1|	PREDICTED: kunitz-type serine protease inhibitor DrTI-like [Brassica rapa]	35.38	1e-19	sp|P29421|IAAS_ORYSJ	Alpha-amylase/subtilisin inhibitor OS=Oryza sativa subsp. japonica GN=RASI PE=1 SV=2	89.94	3e-101	B2KSD6	B2KSD6_BRAOL Trypsin inhibitor (Fragment) OS=Brassica oleracea PE=4 SV=1	-	-	-	-	-	-	-	-	GO:0010951//negative regulation of endopeptidase activity	GO:0004866//endopeptidase inhibitor activity	-
44	BraA07001737	BraA07001737	25 kDa	100%	18%	11	4	5	0.0041%	1.64014	0.713819	0.00017	100	4e-160	gi|685333990|ref|XP_009104573.1|	PREDICTED: glutathione S-transferase U20 [Brassica rapa]	88.48	9e-144	sp|Q8L7C9|GSTUK_ARATH	Glutathione S-transferase U20 OS=Arabidopsis thaliana GN=GSTU20 PE=1 SV=1	99.08	1e-158	Q2EGT6	Q2EGT6_BRANA Glutathione S-transferase OS=Brassica napus PE=2 SV=1	sspA	67.4	3e-13	COG0625	Glutathione S-transferase	O	Posttranslational modification, protein turnover, chaperones ;	K00799|1|4e-161|446|brp:103830524|glutathione S-transferase [EC:2.5.1.18]	GO:0016036//cellular response to phosphate starvation;GO:0051788//response to misfolded protein;GO:0006094//gluconeogenesis;GO:0006635//fatty acid beta-oxidation;GO:0019375//galactolipid biosynthetic process;GO:0043161//proteasomal ubiquitin-dependent protein catabolic process;GO:0043085//positive regulation of catalytic activity;GO:0019252//starch biosynthetic process;GO:0042631//cellular respon…	GO:0043295//glutathione binding;GO:0004364//glutathione transferase activity;GO:0019899//enzyme binding	GO:0005774//vacuolar membrane;GO:0048046//apoplast;GO:0005794//Golgi apparatus;GO:0005829//cytosol;GO:0009570//chloroplast stroma;GO:0005886//plasma membrane;GO:0005634//nucleus
45	BraA02003224	BraA02003224	22 kDa	100%	24%	19	4	9	0.0071%	1.58332	0.662953	0.00044	100	1e-148	gi|685278547|ref|XP_009130208.1|	PREDICTED: 21 kDa protein-like [Brassica rapa]	54.55	3e-61	sp|P17407|21KD_DAUCA	21 kDa protein OS=Daucus carota PE=2 SV=1	84.31	1e-93	Q9FXM2	Q9FXM2_ARATH DC 1.2 homolog (Fragment) OS=Arabidopsis thaliana GN=FL5-2I22 PE=2 SV=1	-	-	-	-	-	-	-	K01051|1|5e-21|93.2|rcu:RCOM_0417480|pectinesterase [EC:3.1.1.11]	GO:0031348//negative regulation of defense response;GO:0009595//detection of biotic stimulus;GO:0043086//negative regulation of catalytic activity;GO:0009867//jasmonic acid mediated signaling pathway;GO:0009697//salicylic acid biosynthetic process;GO:0006833//water transport;GO:0009862//systemic acquired resistance, salicylic acid mediated signaling pathway;GO:0010363//regulation of plant-type hy…	GO:0030599//pectinesterase activity;GO:0046910//pectinesterase inhibitor activity	GO:0005576//extracellular region
46	BraA05002238	BraA05002238	14 kDa	100%	56%	14	4	10	0.0052%	1.53761	0.620687	0.00064	100	6e-90	gi|685384426|ref|XP_009124363.1|	PREDICTED: outer envelope pore protein 16-1, chloroplastic [Brassica rapa] >gi|923661523|ref|XP_013647700.1| PREDICTED: outer envelope pore protein 16-1, chloroplastic [Brassica napus] >gi|674884638|emb|CDY47887.1| BnaA07g14320D [Brassica napus]	85.94	2e-79	sp|Q9ZV24|OP161_ARATH	Outer envelope pore protein 16-1, chloroplastic OS=Arabidopsis thaliana GN=OEP161 PE=1 SV=1	85.16	9e-78	D7LK98	D7LK98_ARALL Putative uncharacterized protein OS=Arabidopsis lyrata subsp. lyrata GN=ARALYDRAFT_481805 PE=4 SV=1	-	-	-	-	-	-	-	K17795|1|1e-13|66.2|ppp:PHYPADRAFT_172788|mitochondrial import inner membrane translocase subunit TIM17!K17790|2|1e-07|50.1|cic:CICLE_v10022836mg|mitochondrial import inner membrane translocase subunit TIM22	GO:0009749//response to glucose stimulus;GO:0009753//response to jasmonic acid stimulus;GO:0009744//response to sucrose stimulus;GO:0042742//defense response to bacterium;GO:0009409//response to cold;GO:0009611//response to wounding;GO:0045037//protein import into chloroplast stroma	GO:0015450//P-P-bond-hydrolysis-driven protein transmembrane transporter activity;GO:0015171//amino acid transmembrane transporter activity	GO:0016021//integral to membrane;GO:0005773//vacuole;GO:0009707//chloroplast outer membrane
47	BraA03000974	BraA03000974	32 kDa	100%	18%	15	4	8	0.0056%	1.53761	0.620687	0.00015	100	1e-162	gi|685281766|ref|XP_009131790.1|	PREDICTED: 40S ribosomal protein S8-1 [Brassica rapa]	89.2	3e-116	sp|Q93VG5|RS81_ARATH	40S ribosomal protein S8-1 OS=Arabidopsis thaliana GN=RPS8A PE=2 SV=1	91.08	4e-122	D7LZZ7	D7LZZ7_ARALL 40S ribosomal protein S8 OS=Arabidopsis lyrata subsp. lyrata GN=ARALYDRAFT_910068 PE=3 SV=1	SPAC521.05	244	4e-81	COG2007	Ribosomal protein S8E	J	Translation, ribosomal structure and biogenesis ;	K02995|1|6e-120|345|brp:103856438|small subunit ribosomal protein S8e	GO:0001510//RNA methylation;GO:0000462//maturation of SSU-rRNA from tricistronic rRNA transcript (SSU-rRNA, 5.8S rRNA, LSU-rRNA);GO:0006414//translational elongation	GO:0003723//RNA binding;GO:0003735//structural constituent of ribosome	GO:0005618//cell wall;GO:0005730//nucleolus;GO:0009506//plasmodesma;GO:0022627//cytosolic small ribosomal subunit;GO:0009507//chloroplast;GO:0005794//Golgi apparatus;GO:0005886//plasma membrane
48	BraA09004452	BraA09004452	59 kDa	100%	10%	10	4	8	0.0037%	1.51572	0.6	0.00028	100	0	gi|685355482|ref|XP_009112757.1|	PREDICTED: GMP synthase [glutamine-hydrolyzing] [Brassica rapa]	54.44	0	sp|O66601|GUAA_AQUAE	GMP synthase [glutamine-hydrolyzing] OS=Aquifex aeolicus (strain VF5) GN=guaA PE=3 SV=1	94.19	0	D7KTF3	D7KTF3_ARALL Putative uncharacterized protein OS=Arabidopsis lyrata subsp. lyrata GN=ARALYDRAFT_893078 PE=3 SV=1	aq_236_2	397	8e-136	COG0519	GMP synthase, PP-ATPase domain/subunit	F	Nucleotide transport and metabolism ;	K01951|1|0.0|1071|brp:103838090|GMP synthase (glutamine-hydrolysing) [EC:6.3.5.2]	GO:0001510//RNA methylation;GO:0006606//protein import into nucleus;GO:0006541//glutamine metabolic process;GO:0009220//pyrimidine ribonucleotide biosynthetic process;GO:0006529//asparagine biosynthetic process;GO:0006177//GMP biosynthetic process	GO:0003922//GMP synthase (glutamine-hydrolyzing) activity;GO:0005524//ATP binding;GO:0016462//pyrophosphatase activity;GO:0004066//asparagine synthase (glutamine-hydrolyzing) activity	GO:0005829//cytosol
49	BraA09003842	BraA09003842	46 kDa	100%	9.3%	5	4	4	0.0019%	1.9284	0.947403	0.0034	100	0	gi|685361373|ref|XP_009115119.1|	PREDICTED: UDP-arabinose 4-epimerase 1 [Brassica rapa] >gi|685361375|ref|XP_009115120.1| PREDICTED: UDP-arabinose 4-epimerase 1 [Brassica rapa] >gi|685361377|ref|XP_009115121.1| PREDICTED: UDP-arabinose 4-epimerase 1 [Brassica rapa] >gi|923710961|ref|XP_013662441.1| PREDICTED: UDP-arabinose 4-epimerase 1-like [Brassica napus] >gi|923710965|ref|XP_013662442.1| PREDICTED: UDP-arabinose 4-epimerase …	95.7	0	sp|Q9SA77|ARAE1_ARATH	UDP-arabinose 4-epimerase 1 OS=Arabidopsis thaliana GN=MUR4 PE=1 SV=1	96.66	0	D7KFM3	D7KFM3_ARALL Putative uncharacterized protein OS=Arabidopsis lyrata subsp. lyrata GN=ARALYDRAFT_890616 PE=3 SV=1	MTH631	279	4e-91	COG1087	UDP-glucose 4-epimerase	M	Cell wall/membrane/envelope biogenesis ;	K12448|1|0.0|851|brp:103840373|UDP-arabinose 4-epimerase [EC:5.1.3.5]	GO:0052542//defense response by callose deposition;GO:0006012//galactose metabolic process;GO:0035556//intracellular signal transduction;GO:0009738//abscisic acid mediated signaling pathway;GO:0009723//response to ethylene stimulus;GO:0009225//nucleotide-sugar metabolic process;GO:0009832//plant-type cell wall biogenesis;GO:0019567//arabinose biosynthetic process	GO:0050373//UDP-arabinose 4-epimerase activity;GO:0000166//nucleotide binding;GO:0003978//UDP-glucose 4-epimerase activity;GO:0050662//coenzyme binding	GO:0005794//Golgi apparatus
50	BraA07002289	BraA07002289	102 kDa	100%	5.9%	7	4	6	0.0026%	2.92178	1.54685	0.039	99.21	0	gi|685335335|ref|XP_009105075.1|	PREDICTED: lipoxygenase 2, chloroplastic-like isoform X2 [Brassica rapa]	74.53	0	sp|P38418|LOX2_ARATH	Lipoxygenase 2, chloroplastic OS=Arabidopsis thaliana GN=LOX2 PE=1 SV=1	92.7	0	A7YX85	A7YX85_BRAOG Lipoxygenase OS=Brassica oleracea var. gemmifera PE=2 SV=1	-	-	-	-	-	-	-	K00454|1|0.0|1774|brp:103830995|lipoxygenase [EC:1.13.11.12]	GO:0009072//aromatic amino acid family metabolic process;GO:0000096//sulfur amino acid metabolic process;GO:0009611//response to wounding;GO:0016117//carotenoid biosynthetic process;GO:0009620//response to fungus;GO:0006636//unsaturated fatty acid biosynthetic process;GO:0019252//starch biosynthetic process;GO:0044272//sulfur compound biosynthetic process;GO:0030003//cellular cation homeostasis;G…	GO:0005515//protein binding;GO:0016165//lipoxygenase activity	GO:0009941//chloroplast envelope;GO:0009570//chloroplast stroma;GO:0009535//chloroplast thylakoid membrane
51	BraA04000046	BraA04000046	29 kDa	100%	8.6%	4	3	3	0.0015%	1.79286	0.842265	0.031	100	0	gi|674944474|emb|CDX89154.1|	BnaA04g00320D [Brassica napus]	95.72	9e-173	sp|P49692|RL7A1_ARATH	60S ribosomal protein L7a-1 OS=Arabidopsis thaliana GN=RPL7AA PE=1 SV=2	96.5	9e-172	D7LGP8	D7LGP8_ARALL 60S ribosomal protein L7A OS=Arabidopsis lyrata subsp. lyrata GN=ARALYDRAFT_483941 PE=4 SV=1	SPBC29A3.04	296	2e-101	COG1358	Ribosomal protein HS6-type (S12/L30/L7a)	J	Translation, ribosomal structure and biogenesis ;	K02936|1|2e-150|422|brp:103866359|large subunit ribosomal protein L7Ae	GO:0001510//RNA methylation;GO:0006412//translation;GO:0042254//ribosome biogenesis	GO:0003735//structural constituent of ribosome	GO:0005730//nucleolus;GO:0009506//plasmodesma;GO:0005774//vacuolar membrane;GO:0009507//chloroplast;GO:0022625//cytosolic large ribosomal subunit;GO:0005794//Golgi apparatus
52	BraA06002212	BraA06002212	57 kDa	100%	7.1%	5	3	5	0.0019%	1.50488	0.589644	0.012	100	0	gi|237682406|gb|ACR10252.1|	cytochrome P450 79f1 [Brassica rapa subsp. pekinensis]	83.67	0	sp|Q949U1|C79F1_ARATH	Dihomomethionine N-hydroxylase OS=Arabidopsis thaliana GN=CYP79F1 PE=1 SV=1	100	0	C5H9N3	C5H9N3_BRARP Cytochrome P450 79f1 OS=Brassica rapa subsp. pekinensis GN=CYP79F1 PE=2 SV=1	BH0579	97.8	3e-21	COG2124	Cytochrome P450	Q	Secondary metabolites biosynthesis, transport and catabolism ;	K12154|1|0.0|1005|brp:103872429|cytochrome P450, family 79, subfamily F, polypeptide 1 [EC:1.14.13.-]!K12155|5|0.0|829|aly:ARALYDRAFT_312617|cytochrome P450, family 79, subfamily F, polypeptide 2 [EC:1.14.13.-]	GO:0019761//glucosinolate biosynthetic process;GO:0055114//oxidation-reduction process	GO:0016709//oxidoreductase activity, acting on paired donors, with incorporation or reduction of molecular oxygen, NAD(P)H as one donor, and incorporation of one atom of oxygen;GO:0009055//electron carrier activity;GO:0005506//iron ion binding;GO:0020037//heme binding	GO:0009507//chloroplast;GO:0005783//endoplasmic reticulum
53	BraA06001220	BraA06001220	99 kDa	100%	26%	4	3	4	0.0015%	1.68884	0.756035	0.0055	100	0	gi|674873295|emb|CDY60544.1|	BnaA06g39060D [Brassica napus]	95.13	0	sp|Q8H0S9|PSA_ARATH	Puromycin-sensitive aminopeptidase OS=Arabidopsis thaliana GN=MPA1 PE=1 SV=1	95.13	0	Q8H0S9	Q8H0S9_ARATH At1g63770 OS=Arabidopsis thaliana GN=At1g63770 PE=2 SV=1	PA3083	913	0	COG0308	Aminopeptidase N	E	Amino acid transport and metabolism ;	K01256|1|0.0|1748|brp:103873652|aminopeptidase N [EC:3.4.11.2]	GO:0019243//methylglyoxal catabolic process to D-lactate;GO:0046686//response to cadmium ion;GO:0006508//proteolysis	GO:0008270//zinc ion binding;GO:0008237//metallopeptidase activity	GO:0009941//chloroplast envelope;GO:0005773//vacuole;GO:0005886//plasma membrane;GO:0009570//chloroplast stroma;GO:0005829//cytosol;GO:0048046//apoplast
54	BraA01001568	BraA01001568	33 kDa	100%	19%	23	3	8	0.0086%	1.6245	0.7	2.5e-05	100	0	gi|685260316|ref|XP_009139370.1|	PREDICTED: mediator of RNA polymerase II transcription subunit 36a [Brassica rapa] >gi|923509405|ref|XP_013740019.1| PREDICTED: mediator of RNA polymerase II transcription subunit 36a-like [Brassica napus] >gi|923643451|ref|XP_013642046.1| PREDICTED: mediator of RNA polymerase II transcription subunit 36a-like [Brassica napus] >gi|674944221|emb|CDX89407.1| BnaA01g14860D [Brassica napus]	93.06	3e-169	sp|Q9FEF8|MD36B_ARATH	Probable mediator of RNA polymerase II transcription subunit 36b OS=Arabidopsis thaliana GN=MED36B PE=1 SV=1	93.06	1e-167	Q0WLG3	Q0WLG3_ARATH Fibrillarin homolog OS=Arabidopsis thaliana GN=At5g52470 PE=2 SV=1	SPBC2D10.10c	381	4e-133	COG1889	Fibrillarin-like rRNA methylase	J	Translation, ribosomal structure and biogenesis ;	K14563|1|3e-178|497|brp:103863368|rRNA 2'-O-methyltransferase fibrillarin [EC:2.1.1.-]	GO:0000085//G2 phase of mitotic cell cycle;GO:0016579//protein deubiquitination;GO:0009220//pyrimidine ribonucleotide biosynthetic process;GO:0001510//RNA methylation;GO:0016571//histone methylation;GO:0010388//cullin deneddylation;GO:0009640//photomorphogenesis;GO:0016567//protein ubiquitination;GO:0008033//tRNA processing;GO:0000478//endonucleolytic cleavage involved in rRNA processing;GO:00061…	GO:0008168//methyltransferase activity;GO:0030515//snoRNA binding	GO:0016020//membrane;GO:0016592//mediator complex;GO:0005730//nucleolus;GO:0005829//cytosol
55	BraA03005283	BraA03005283	37 kDa	100%	11%	5	3	4	0.0019%	1.63231	0.706918	0.011	100	2e-162	gi|923595601|ref|XP_013739583.1|	PREDICTED: probable leucine-rich repeat receptor-like protein kinase At1g35710 [Brassica napus]	41.78	2e-35	sp|Q6XAT2|ERL2_ARATH	LRR receptor-like serine/threonine-protein kinase ERL2 OS=Arabidopsis thaliana GN=ERL2 PE=2 SV=1	98.77	0	B1A5Z1	B1A5Z1_BRARP LRR-like disease resistance protein OS=Brassica rapa subsp. pekinensis GN=LRR PE=2 SV=1	MA2301_1	87.4	3e-19	COG4886	Leucine-rich repeat (LRR) protein	S	Function unknown ;	K13420|1|9e-36|140|tcc:TCM_031983|LRR receptor-like serine/threonine-protein kinase FLS2 [EC:2.7.11.1]	GO:0010103//stomatal complex morphogenesis;GO:0048443//stamen development;GO:0002237//response to molecule of bacterial origin;GO:0016310//phosphorylation;GO:0007165//signal transduction	GO:0016301//kinase activity	GO:0005768//endosome;GO:0005802//trans-Golgi network;GO:0005794//Golgi apparatus;GO:0005886//plasma membrane
56	BraA03002024	BraA03002024	38 kDa	100%	22%	9	3	6	0.0033%	1.62279	0.698473	0.042	100	0	gi|685284700|ref|XP_009133252.1|	PREDICTED: peroxidase 22-like [Brassica rapa]	80	0	sp|P17180|PER3_ARMRU	Peroxidase C3 OS=Armoracia rusticana GN=PRXC3 PE=3 SV=1	81.48	0	E4MXQ9	E4MXQ9_THEHA mRNA, clone: RTFL01-34-N22 OS=Thellungiella halophila PE=2 SV=1	-	-	-	-	-	-	-	K00430|1|0.0|707|brp:103857780|peroxidase [EC:1.11.1.7]	GO:0006979//response to oxidative stress;GO:0010043//response to zinc ion;GO:0009651//response to salt stress;GO:0055114//oxidation-reduction process	GO:0046872//metal ion binding;GO:0020037//heme binding;GO:0004601//peroxidase activity	GO:0009505//plant-type cell wall;GO:0005576//extracellular region
57	BraA02002139	BraA02002139	72 kDa	100%	4.7%	11	3	7	0.0041%	1.91069	0.934096	0.013	100	1e-151	gi|685260204|ref|XP_009138864.1|	PREDICTED: superoxide dismutase [Fe] 1, chloroplastic [Brassica rapa] >gi|922418428|ref|XP_013608657.1| PREDICTED: superoxide dismutase [Fe] 1, chloroplastic [Brassica oleracea var. oleracea] >gi|923509253|ref|XP_013739673.1| PREDICTED: superoxide dismutase [Fe] 1, chloroplastic [Brassica napus] >gi|544370614|gb|AGW21779.1| iron superoxide dismutase [Brassica rapa subsp. oleifera]	93.4	3e-134	sp|P21276|SODF1_ARATH	Superoxide dismutase [Fe] 1, chloroplastic OS=Arabidopsis thaliana GN=FSD1 PE=1 SV=4	100	1e-138	E5KXU6	E5KXU6_BRACM Superoxide dismutase (Fragment) OS=Brassica campestris GN=FSD1 PE=2 SV=1	slr1516	226	1e-69	COG0605	Superoxide dismutase	P	Inorganic ion transport and metabolism ;	K04564|1|3e-123|367|brp:103862899|superoxide dismutase, Fe-Mn family [EC:1.15.1.1]	GO:0002237//response to molecule of bacterial origin;GO:0043069//negative regulation of programmed cell death;GO:0006508//proteolysis	GO:0004197//cysteine-type endopeptidase activity	-
58	BraA07002377	BraA07002377	59 kDa	100%	7.0%	4	3	3	0.0015%	1.7411	0.8	0.014	100	0	gi|685335583|ref|XP_009105179.1|	PREDICTED: 60S ribosomal export protein NMD3-like [Brassica rapa]	45.1	6e-144	sp|Q55BF2|NMD3_DICDI	60S ribosomal export protein NMD3 OS=Dictyostelium discoideum GN=nmd3 PE=3 SV=1	94.62	0	C0Z2T0	C0Z2T0_ARATH AT2G03820 protein OS=Arabidopsis thaliana GN=AT2G03820 PE=2 SV=1	SPAC16C9.03	397	1e-133	COG1499	NMD protein affecting ribosome stability and mRNA decay	J	Translation, ribosomal structure and biogenesis ;	K07562|1|0.0|1001|brp:103831080|nonsense-mediated mRNA decay protein 3	GO:0007029//endoplasmic reticulum organization;GO:0006611//protein export from nucleus;GO:0009834//secondary cell wall biogenesis;GO:0000184//nuclear-transcribed mRNA catabolic process, nonsense-mediated decay	-	GO:0005829//cytosol;GO:0005634//nucleus
59	BraA05002126	BraA05002126	20 kDa	100%	22%	6	3	3	0.0022%	1.51572	0.6	0.0014	100	2e-129	gi|685273008|ref|XP_009127555.1|	PREDICTED: 60S ribosomal protein L17-2 [Brassica rapa] >gi|923527711|ref|XP_013688300.1| PREDICTED: 60S ribosomal protein L17-2 [Brassica napus]	98.86	6e-129	sp|P51413|RL172_ARATH	60S ribosomal protein L17-2 OS=Arabidopsis thaliana GN=RPL17B PE=2 SV=2	98.86	2e-127	D7KV33	D7KV33_ARALL 60S ribosomal protein L17 OS=Arabidopsis lyrata subsp. lyrata GN=ARALYDRAFT_475841 PE=3 SV=1	YKL180w	199	3e-65	COG0091	Ribosomal protein L22	J	Translation, ribosomal structure and biogenesis ;	K02880|1|5e-115|326|brp:103852402|large subunit ribosomal protein L17e	GO:0001510//RNA methylation;GO:0006412//translation;GO:0042545//cell wall modification;GO:0009664//plant-type cell wall organization	GO:0003735//structural constituent of ribosome	GO:0005730//nucleolus;GO:0009506//plasmodesma;GO:0005774//vacuolar membrane;GO:0009507//chloroplast;GO:0022625//cytosolic large ribosomal subunit;GO:0005794//Golgi apparatus;GO:0005886//plasma membrane
60	BraA05004703	BraA05004703	43 kDa	100%	11%	15	3	5	0.0056%	1.6828	0.750866	0.00021	92.79	0	gi|685304851|ref|XP_009143146.1|	PREDICTED: fasciclin-like arabinogalactan protein 8 [Brassica rapa]	82.67	0	sp|O22126|FLA8_ARATH	Fasciclin-like arabinogalactan protein 8 OS=Arabidopsis thaliana GN=FLA8 PE=1 SV=1	82.18	0	D7LCJ6	D7LCJ6_ARALL Putative uncharacterized protein OS=Arabidopsis lyrata subsp. lyrata GN=ARALYDRAFT_483684 PE=4 SV=1	-	-	-	-	-	-	-	K03456|1|8e-64|224|mus:103981635|serine/threonine-protein phosphatase 2A regulatory subunit A!K06464|2|7e-38|145|atr:105420786|integrin beta 2!K06588|2|7e-38|145|atr:105420786|integrin beta 5!K19519|2|7e-38|145|atr:105420786|transforming growth factor-beta-induced protein	GO:0007389//pattern specification process;GO:0008361//regulation of cell size;GO:0009664//plant-type cell wall organization;GO:0009926//auxin polar transport;GO:0010015//root morphogenesis;GO:0009832//plant-type cell wall biogenesis;GO:0040007//growth	-	GO:0009505//plant-type cell wall;GO:0046658//anchored to plasma membrane;GO:0048046//apoplast
61	BraA03004778	BraA03004778	35 kDa	100%	7.9%	6	3	5	0.0022%	1.64797	0.720687	0.012	100	0	gi|922453723|ref|XP_013629388.1|	PREDICTED: 60S ribosomal protein L5-1 [Brassica oleracea var. oleracea] >gi|923799105|ref|XP_013686793.1| PREDICTED: 60S ribosomal protein L5-1 isoform X2 [Brassica napus] >gi|923799108|ref|XP_013686794.1| PREDICTED: 60S ribosomal protein L5-1 isoform X3 [Brassica napus]	94.52	0	sp|Q8LBI1|RL51_ARATH	60S ribosomal protein L5-1 OS=Arabidopsis thaliana GN=ATL5 PE=2 SV=2	95.21	0	D7MJI8	D7MJI8_ARALL Putative uncharacterized protein OS=Arabidopsis lyrata subsp. lyrata GN=ARALYDRAFT_916328 PE=3 SV=1	YPL131w	310	3e-105	COG0256	Ribosomal protein L18	J	Translation, ribosomal structure and biogenesis ;	K02932|1|0.0|561|brp:103860287|large subunit ribosomal protein L5e	GO:0009955//adaxial/abaxial pattern specification;GO:0006094//gluconeogenesis;GO:0009220//pyrimidine ribonucleotide biosynthetic process;GO:0006913//nucleocytoplasmic transport;GO:0006461//protein complex assembly;GO:0006412//translation;GO:0001510//RNA methylation;GO:0009651//response to salt stress;GO:0008283//cell proliferation;GO:0010015//root morphogenesis;GO:0009965//leaf morphogenesis;GO:0…	GO:0008270//zinc ion binding;GO:0008097//5S rRNA binding;GO:0003735//structural constituent of ribosome	GO:0005773//vacuole;GO:0009507//chloroplast;GO:0005794//Golgi apparatus;GO:0022625//cytosolic large ribosomal subunit;GO:0005730//nucleolus;GO:0005886//plasma membrane
62	BraA01000998	BraA01000998	68 kDa	100%	13%	5	3	3	0.0019%	1.87951	0.910356	0.01	100	0	gi|685258751|ref|XP_009132524.1|	PREDICTED: probable methyltransferase PMT21 [Brassica rapa]	93.83	0	sp|Q94II3|PMTL_ARATH	Probable methyltransferase PMT21 OS=Arabidopsis thaliana GN=ERD3 PE=2 SV=1	94.01	0	D7MGU8	D7MGU8_ARALL Early-responsive to dehydration 3 OS=Arabidopsis lyrata subsp. lyrata GN=ERD3 PE=4 SV=1	-	-	-	-	-	-	-	K16302|1|5e-110|360|mdm:103450581|metal transporter CNNM	GO:0009269//response to desiccation;GO:0009409//response to cold;GO:0009737//response to abscisic acid stimulus;GO:0032259//methylation;GO:0009651//response to salt stress	GO:0008168//methyltransferase activity	GO:0005768//endosome;GO:0005794//Golgi apparatus;GO:0005802//trans-Golgi network
63	BraA03005166	BraA03005166	79 kDa	100%	9.2%	8	3	4	0.0030%	1.95752	0.969031	0.012	100	0	gi|685364101|ref|XP_009116262.1|	PREDICTED: delta-1-pyrroline-5-carboxylate synthase B [Brassica rapa]	93.64	0	sp|P54888|P5CS2_ARATH	Delta-1-pyrroline-5-carboxylate synthase B OS=Arabidopsis thaliana GN=P5CSB PE=2 SV=1	99.86	0	Q9AXN3	Q9AXN3_BRANA Delta 1-pyrroline-5-carboxylate synthetase B OS=Brassica napus PE=2 SV=1	sll0373	351	1e-113	COG0014	Gamma-glutamyl phosphate reductase	E	Amino acid transport and metabolism ;	K12657|1|0.0|1310|brp:103841472|delta-1-pyrroline-5-carboxylate synthetase [EC:2.7.2.11 1.2.1.41]	GO:0006979//response to oxidative stress;GO:0055114//oxidation-reduction process;GO:0048364//root development;GO:0009269//response to desiccation;GO:0042538//hyperosmotic salinity response;GO:0009737//response to abscisic acid stimulus;GO:0006561//proline biosynthetic process;GO:0009793//embryo development ending in seed dormancy	GO:0004350//glutamate-5-semialdehyde dehydrogenase activity;GO:0004349//glutamate 5-kinase activity;GO:0017084//delta1-pyrroline-5-carboxylate synthetase activity	GO:0005829//cytosol;GO:0005739//mitochondrion;GO:0009506//plasmodesma;GO:0009507//chloroplast;GO:0016020//membrane
64	BraA05003142	BraA05003142	133 kDa	100%	2.9%	3	3	3	0.0011%	1.51572	0.6	0.034	91.54	0	gi|923627638|ref|XP_013749530.1|	PREDICTED: translocase of chloroplast 120, chloroplastic-like isoform X1 [Brassica napus] >gi|923628172|ref|XP_013749694.1| PREDICTED: translocase of chloroplast 120, chloroplastic-like isoform X1 [Brassica napus]	70.21	0	sp|Q9LUS2|TC120_ARATH	Translocase of chloroplast 120, chloroplastic OS=Arabidopsis thaliana GN=TOC120 PE=1 SV=1	94.87	5e-126	G3LMY4	G3LMY4_9BRAS AT3G16620-like protein (Fragment) OS=Capsella rubella PE=4 SV=1	-	-	-	-	-	-	-	-	GO:0048519//negative regulation of biological process;GO:0006606//protein import into nucleus;GO:0009887//organ morphogenesis;GO:0010051//xylem and phloem pattern formation;GO:0048439//flower morphogenesis;GO:0009855//determination of bilateral symmetry;GO:0045036//protein targeting to chloroplast	-	GO:0009707//chloroplast outer membrane
65	BraA08002470	BraA08002470	62 kDa	100%	8.2%	4	3	4	0.0015%	1.86607	0.9	0.028	100	0	gi|685379531|ref|XP_009122477.1|	PREDICTED: DEAD-box ATP-dependent RNA helicase 25 [Brassica rapa]	89.02	0	sp|Q9FNM7|RH26_ARATH	DEAD-box ATP-dependent RNA helicase 26 OS=Arabidopsis thaliana GN=RH26 PE=1 SV=2	89.3	0	D7M1G3	D7M1G3_ARALL Dead box RNA helicase OS=Arabidopsis lyrata subsp. lyrata GN=ARALYDRAFT_908842 PE=4 SV=1	SPAC1F7.02c	254	1e-76	COG0513	Superfamily II DNA and RNA helicases	LKJ	Replication, recombination and repair ; Transcription ; Translation, ribosomal structure and biogenesis ;	K17679|1|0.0|1120|brp:103847174|ATP-dependent RNA helicase MSS116, mitochondrial [EC:3.6.4.13]	GO:0042991//transcription factor import into nucleus;GO:0009414//response to water deprivation;GO:0009651//response to salt stress;GO:0009409//response to cold;GO:0009220//pyrimidine ribonucleotide biosynthetic process	GO:0003723//RNA binding;GO:0008026//ATP-dependent helicase activity;GO:0005524//ATP binding	GO:0009507//chloroplast;GO:0005634//nucleus
66	BraA03004141	BraA03004141	27 kDa	100%	14%	14	3	4	0.0052%	1.62841	0.703463	3.1e-05	100	0	gi|685363015|ref|XP_009115803.1|	PREDICTED: proteasome subunit alpha type-7-A [Brassica rapa] >gi|674955260|emb|CDX77988.1| BnaA09g31830D [Brassica napus]	96.94	5e-166	sp|P30186|PSA7A_ARATH	Proteasome subunit alpha type-7-A OS=Arabidopsis thaliana GN=PAD1 PE=1 SV=1	98.11	3e-154	Q2V3Q0	Q2V3Q0_ARATH Proteasome subunit alpha type-7-A OS=Arabidopsis thaliana GN=PAD1 PE=4 SV=1	PH1553	209	6e-67	COG0638	20S proteasome, alpha and beta subunits	O	Posttranslational modification, protein turnover, chaperones ;	K02731|1|4e-163|454|brp:103860701|20S proteasome subunit alpha 4 [EC:3.4.25.1]	GO:0009908//flower development;GO:0051788//response to misfolded protein;GO:0009853//photorespiration;GO:0006094//gluconeogenesis;GO:0043161//proteasomal ubiquitin-dependent protein catabolic process;GO:0006833//water transport;GO:0009816//defense response to bacterium, incompatible interaction;GO:0009651//response to salt stress;GO:0052544//defense response by callose deposition in cell wall;GO:…	GO:0005515//protein binding;GO:0004298//threonine-type endopeptidase activity;GO:0004357//glutamate-cysteine ligase activity	GO:0005774//vacuolar membrane;GO:0022626//cytosolic ribosome;GO:0009524//phragmoplast;GO:0019773//proteasome core complex, alpha-subunit complex;GO:0005819//spindle;GO:0009570//chloroplast stroma;GO:0005634//nucleus
67	BraA08004520	BraA08004520	77 kDa	100%	15%	4	3	4	0.0015%	1.572	0.652597	0.0075	100	0	gi|685347594|ref|XP_009109665.1|	PREDICTED: probable methyltransferase PMT24 [Brassica rapa] >gi|685347596|ref|XP_009109666.1| PREDICTED: probable methyltransferase PMT24 [Brassica rapa]	77.62	0	sp|Q6NPR7|PMTO_ARATH	Probable methyltransferase PMT24 OS=Arabidopsis thaliana GN=At1g29470 PE=2 SV=1	90.59	0	D7KDU2	D7KDU2_ARALL Putative uncharacterized protein OS=Arabidopsis lyrata subsp. lyrata GN=ARALYDRAFT_473159 PE=4 SV=1	-	-	-	-	-	-	-	K16302|1|0.0|578|vvi:100245434|metal transporter CNNM	GO:0032259//methylation	GO:0008168//methyltransferase activity	GO:0005802//trans-Golgi network;GO:0005794//Golgi apparatus;GO:0005768//endosome
68	BraA07002372	BraA07002372	43 kDa	100%	7.2%	5	2	3	0.0019%	1.72738	0.788582	0.013	98.88	3e-55	gi|674896354|emb|CDY36593.1|	BnaA06g10460D [Brassica napus]	82.83	1e-47	sp|Q42521|DCE1_ARATH	Glutamate decarboxylase 1 OS=Arabidopsis thaliana GN=GAD1 PE=1 SV=2	83.08	1e-26	Q9LPP7	Q9LPP7_ARATH F15H18.23 OS=Arabidopsis thaliana GN=At1g18265 PE=4 SV=1	sll1641	98.2	7e-22	COG0076	Glutamate decarboxylase and related PLP-dependent proteins	E	Amino acid transport and metabolism ;	K01580|1|7e-60|204|brp:103831077|glutamate decarboxylase [EC:4.1.1.15]	GO:0010363//regulation of plant-type hypersensitive response;GO:0009750//response to fructose stimulus;GO:0009651//response to salt stress;GO:0009963//positive regulation of flavonoid biosynthetic process;GO:0006612//protein targeting to membrane;GO:0006536//glutamate metabolic process;GO:0006833//water transport;GO:0006807//nitrogen compound metabolic process;GO:0030003//cellular cation homeosta…	GO:0005516//calmodulin binding;GO:0004351//glutamate decarboxylase activity;GO:0030170//pyridoxal phosphate binding	-
69	BraA03004987	BraA03004987	33 kDa	100%	14%	4	2	3	0.0015%	1.53025	0.613769	0.024	100	0	gi|685363825|ref|XP_009116140.1|	PREDICTED: tryptophan synthase alpha chain, chloroplastic [Brassica rapa]	91.67	0	sp|Q42529|TRPA2_ARATH	Tryptophan synthase alpha chain, chloroplastic OS=Arabidopsis thaliana GN=TSA1 PE=1 SV=1	99.12	2e-158	Q7XY02	Q7XY02_BRAOC Putative tryptophan synthase alpha chain (Fragment) OS=Brassica oleracea var. capitata PE=2 SV=1	all0411	317	2e-108	COG0159	Tryptophan synthase alpha chain	E	Amino acid transport and metabolism ;	K01695|1|0.0|569|brp:103841367|tryptophan synthase alpha chain [EC:4.2.1.20]	GO:0031348//negative regulation of defense response;GO:0000162//tryptophan biosynthetic process;GO:0009867//jasmonic acid mediated signaling pathway;GO:0009697//salicylic acid biosynthetic process;GO:0009862//systemic acquired resistance, salicylic acid mediated signaling pathway;GO:0010363//regulation of plant-type hypersensitive response;GO:0010310//regulation of hydrogen peroxide metabolic pro…	GO:0005515//protein binding;GO:0005509//calcium ion binding;GO:0004834//tryptophan synthase activity	GO:0005773//vacuole;GO:0005777//peroxisome;GO:0009570//chloroplast stroma;GO:0009535//chloroplast thylakoid membrane;GO:0005634//nucleus
70	BraA06002172	BraA06002172	24 kDa	100%	26%	5	2	4	0.0019%	1.51572	0.6	0.0029	100	1e-159	gi|685317079|ref|XP_009149127.1|	PREDICTED: ras-related protein RABA1b [Brassica rapa]	97.22	2e-157	sp|Q39222|RAA1B_ARATH	Ras-related protein RABA1b OS=Arabidopsis thaliana GN=RABA1B PE=2 SV=1	97.69	4e-156	D7KEK3	D7KEK3_ARALL Putative uncharacterized protein OS=Arabidopsis lyrata subsp. lyrata GN=ARALYDRAFT_471894 PE=3 SV=1	SPAC18G6.03	281	2e-96	COG1100	GTPase SAR1 and related small G proteins	R	General function prediction only ;	K07904|1|1e-160|444|brp:103872477|Ras-related protein Rab-11A	GO:0016192//vesicle-mediated transport;GO:0007264//small GTPase mediated signal transduction;GO:0006913//nucleocytoplasmic transport;GO:0006184//GTP catabolic process;GO:0006886//intracellular protein transport	GO:0003924//GTPase activity;GO:0005525//GTP binding	GO:0005774//vacuolar membrane;GO:0005802//trans-Golgi network;GO:0005886//plasma membrane
71	BraA08000835	BraA08000835	54 kDa	100%	4.8%	5	2	3	0.0019%	2.07426	1.0526	0.003	99.37	0	gi|685357198|ref|XP_009113392.1|	PREDICTED: serine decarboxylase-like [Brassica rapa]	59.34	1e-175	sp|P54772|DCHS_SOLLC	Histidine decarboxylase OS=Solanum lycopersicum GN=HDC PE=2 SV=1	95.61	0	Q9SXL2	Q9SXL2_BRANA Serine decarboxylase OS=Brassica napus GN=SDC PE=2 SV=1	mlr6209	272	6e-87	COG0076	Glutamate decarboxylase and related PLP-dependent proteins	E	Amino acid transport and metabolism ;	K01590|1|0.0|991|brp:103838694|histidine decarboxylase [EC:4.1.1.22]	GO:0009793//embryo development ending in seed dormancy;GO:0006580//ethanolamine metabolic process;GO:0006520//cellular amino acid metabolic process	GO:0030170//pyridoxal phosphate binding;GO:0016831//carboxy-lyase activity	GO:0005886//plasma membrane;GO:0005829//cytosol
72	BraA04000767	BraA04000767	36 kDa	100%	9.4%	7	2	3	0.0026%	1.53677	0.619897	0.016	100	0	gi|685297614|ref|XP_009139598.1|	PREDICTED: cytochrome P450 83A1 [Brassica rapa] >gi|514245361|gb|AGO37754.1| cytochrome P450 monooxygenase CYP83A1 [Brassica juncea] >gi|514245369|gb|AGO37758.1| cytochrome P450 monooxygenase CYP83A1 [Brassica juncea]	85.42	0	sp|P48421|C83A1_ARATH	Cytochrome P450 83A1 OS=Arabidopsis thaliana GN=CYP83A1 PE=1 SV=2	100	0	C5H9N8	C5H9N8_BRARP Cytochrome P450 83a1 OS=Brassica rapa subsp. pekinensis GN=CYP83A1-1 PE=2 SV=1	-	-	-	-	-	-	-	K12156|1|0.0|561|brp:103863599|cytochrome P450, family 83, subfamily A, polypeptide 1 [EC:1.14.-.-]	GO:0009411//response to UV;GO:0009684//indoleacetic acid biosynthetic process;GO:0006098//pentose-phosphate shunt;GO:0019288//isopentenyl diphosphate biosynthetic process, mevalonate-independent pathway;GO:0019252//starch biosynthetic process;GO:0019761//glucosinolate biosynthetic process;GO:0019344//cysteine biosynthetic process	GO:0016709//oxidoreductase activity, acting on paired donors, with incorporation or reduction of molecular oxygen, NAD(P)H as one donor, and incorporation of one atom of oxygen;GO:0009055//electron carrier activity;GO:0019825//oxygen binding;GO:0020037//heme binding;GO:0005506//iron ion binding	-
73	BraA02000709	BraA02000709	56 kDa	100%	8.0%	10	2	5	0.0037%	1.54489	0.627506	0.0013	99.74	0	gi|685270313|ref|XP_009126178.1|	PREDICTED: glutamate decarboxylase 1-like [Brassica rapa]	90.26	0	sp|Q42521|DCE1_ARATH	Glutamate decarboxylase 1 OS=Arabidopsis thaliana GN=GAD1 PE=1 SV=2	90.77	0	D7LWZ5	D7LWZ5_ARALL Putative uncharacterized protein OS=Arabidopsis lyrata subsp. lyrata GN=ARALYDRAFT_488599 PE=3 SV=1	sll1641	383	2e-128	COG0076	Glutamate decarboxylase and related PLP-dependent proteins	E	Amino acid transport and metabolism ;	K01580|1|0.0|772|brp:103851100|glutamate decarboxylase [EC:4.1.1.15]	GO:0048767//root hair elongation;GO:0015706//nitrate transport;GO:0010359//regulation of anion channel activity;GO:0000041//transition metal ion transport;GO:0006536//glutamate metabolic process;GO:0010167//response to nitrate;GO:0046686//response to cadmium ion	GO:0005516//calmodulin binding;GO:0004351//glutamate decarboxylase activity;GO:0030170//pyridoxal phosphate binding	GO:0005829//cytosol
74	BraA08000205	BraA08000205	60 kDa	100%	4.1%	5	2	3	0.0019%	1.85714	0.893082	0.0024	100	0	gi|923512526|ref|XP_013750151.1|	PREDICTED: ATP-citrate synthase alpha chain protein 2 [Brassica napus] >gi|923907310|ref|XP_013723595.1| PREDICTED: ATP-citrate synthase alpha chain protein 2 [Brassica napus] >gi|674857941|emb|CDY70177.1| BnaCnng67080D [Brassica napus] >gi|674892307|emb|CDY40500.1| BnaC09g14580D [Brassica napus]	96.45	0	sp|O22718|ACLA2_ARATH	ATP-citrate synthase alpha chain protein 2 OS=Arabidopsis thaliana GN=ACLA-2 PE=2 SV=1	96.93	0	D7KWP3	D7KWP3_ARALL ATP-citrate lyase A-2 OS=Arabidopsis lyrata subsp. lyrata GN=ACLA-2 PE=4 SV=1	SPAC22A12.16	317	6e-102	COG0045	Succinyl-CoA synthetase, beta subunit	C	Energy production and conversion ;	K01648|1|0.0|806|brp:103838482|ATP citrate (pro-S)-lyase [EC:2.3.3.8]	GO:0016117//carotenoid biosynthetic process;GO:0019252//starch biosynthetic process;GO:0009825//multidimensional cell growth;GO:0009911//positive regulation of flower development;GO:0007568//aging;GO:0043481//anthocyanin accumulation in tissues in response to UV light;GO:0048767//root hair elongation;GO:0015995//chlorophyll biosynthetic process;GO:0010817//regulation of hormone levels;GO:0030244/…	GO:0003878//ATP citrate synthase activity;GO:0016874//ligase activity;GO:0016829//lyase activity;GO:0005524//ATP binding	GO:0005829//cytosol;GO:0009346//citrate lyase complex
75	BraA03000632	BraA03000632	27 kDa	100%	11%	3	2	2	0.0011%	1.57766	0.657784	0.042	90.56	1e-114	gi|922561203|ref|XP_013608897.1|	PREDICTED: translocon-associated protein subunit beta [Brassica oleracea var. oleracea] >gi|923730448|ref|XP_013667870.1| PREDICTED: translocon-associated protein subunit beta [Brassica napus] >gi|674923427|emb|CDY09845.1| BnaC09g43160D [Brassica napus]	32.56	3e-07	sp|Q5E9E4|SSRB_BOVIN	Translocon-associated protein subunit beta OS=Bos taurus GN=SSR2 PE=2 SV=1	85	6e-108	D7M5Z3	D7M5Z3_ARALL Translocon-associated protein beta family protein OS=Arabidopsis lyrata subsp. lyrata GN=ARALYDRAFT_909359 PE=4 SV=1	-	-	-	-	-	-	-	K13250|1|9e-128|362|brp:103856052|translocon-associated protein subunit beta	GO:0009627//systemic acquired resistance;GO:0034976//response to endoplasmic reticulum stress	-	GO:0005794//Golgi apparatus;GO:0009506//plasmodesma;GO:0005774//vacuolar membrane;GO:0016021//integral to membrane;GO:0005576//extracellular region;GO:0005783//endoplasmic reticulum
76	BraA03005196	BraA03005196	44 kDa	100%	7.1%	6	2	3	0.0022%	2.82843	1.5	0.001	94.37	8e-158	gi|923923577|ref|XP_013730918.1|	PREDICTED: methylthioalkylmalate synthase 1, chloroplastic-like [Brassica napus]	76.53	0	sp|Q9FG67|MAM1_ARATH	Methylthioalkylmalate synthase 1, chloroplastic OS=Arabidopsis thaliana GN=MAM1 PE=1 SV=1	92.57	0	C5H9M7	C5H9M7_BRARP Methylthioalkylmalate synthase (Fragment) OS=Brassica rapa subsp. pekinensis GN=MAM1-1 PE=2 SV=1	aq_2090	308	9e-100	COG0119	Isopropylmalate/homocitrate/citramalate synthases	E	Amino acid transport and metabolism ;	K15741|1|0.0|653|eus:EUTSA_v10004072mg|methylthioalkylmalate synthase 1 [EC:2.3.3.-]!K15742|4|0.0|625|ath:AT5G23020|methylthioalkylmalate synthase 3 [EC:2.3.3.-]	GO:0009684//indoleacetic acid biosynthetic process;GO:0019761//glucosinolate biosynthetic process;GO:0019344//cysteine biosynthetic process	GO:0010177//2-(2'-methylthio)ethylmalate synthase activity;GO:0003852//2-isopropylmalate synthase activity	GO:0009507//chloroplast
77	BraA10000483	BraA10000483	36 kDa	100%	9.3%	3	2	3	0.0011%	1.57766	0.657784	0.034	100	0	gi|685373859|ref|XP_009120258.1|	PREDICTED: putative glucose-6-phosphate 1-epimerase [Brassica rapa] >gi|923727788|ref|XP_013667063.1| PREDICTED: putative glucose-6-phosphate 1-epimerase [Brassica napus]	73.62	2e-173	sp|Q40784|AAPC_CENCI	Putative glucose-6-phosphate 1-epimerase OS=Cenchrus ciliaris PE=2 SV=1	91.37	0	D7MN90	D7MN90_ARALL Aldose 1-epimerase family protein OS=Arabidopsis lyrata subsp. lyrata GN=ARALYDRAFT_918905 PE=4 SV=1	VC2001	174	6e-52	COG0676	Uncharacterized enzymes related to aldose 1-epimerase	G	Carbohydrate transport and metabolism ;	K01792|1|0.0|645|brp:103845172|glucose-6-phosphate 1-epimerase [EC:5.1.3.15]	GO:0019761//glucosinolate biosynthetic process;GO:0009737//response to abscisic acid stimulus;GO:0006012//galactose metabolic process	GO:0030246//carbohydrate binding;GO:0004034//aldose 1-epimerase activity	GO:0005829//cytosol
78	BraA06001691	BraA06001691	96 kDa	100%	3.7%	5	2	3	0.0019%	1.56823	0.649134	0.0025	100	0	gi|685318672|ref|XP_009149708.1|	PREDICTED: uncharacterized protein At3g49720 [Brassica rapa] >gi|923608322|ref|XP_013743407.1| PREDICTED: uncharacterized protein At3g49720 [Brassica napus]	96.17	8e-179	sp|Q9M2Y6|Y3972_ARATH	Uncharacterized protein At3g49720 OS=Arabidopsis thaliana GN=At3g49720 PE=2 SV=1	96.17	3e-177	B9DHV0	B9DHV0_ARATH AT3G49720 protein OS=Arabidopsis thaliana GN=AT3G49720 PE=2 SV=1	-	-	-	-	-	-	-	K01188|1|2e-59|217|cic:CICLE_v10029910mg|beta-glucosidase [EC:3.2.1.21]!K12619|2|7e-38|157|osa:4349826|5'-3' exoribonuclease 2 [EC:3.1.13.-]!K01456|3|1e-35|149|egr:104417672|peptide-N4-(N-acetyl-beta-glucosaminyl)asparagine amidase [EC:3.5.1.52]!K08176|4|2e-33|142|mdm:103419864|MFS transporter, PHS family, inorganic phosphate transporter	GO:0010394//homogalacturonan metabolic process;GO:0045488//pectin metabolic process	-	GO:0000139//Golgi membrane;GO:0005768//endosome;GO:0005886//plasma membrane;GO:0005774//vacuolar membrane;GO:0005802//trans-Golgi network;GO:0009535//chloroplast thylakoid membrane
79	BraA06000354	BraA06000354	57 kDa	100%	7.1%	3	2	3	0.0011%	1.71725	0.780103	0.013	100	0	gi|937575644|ref|NP_001303131.1|	glucose-1-phosphate adenylyltransferase small subunit, chloroplastic [Brassica napus] >gi|685328414|ref|XP_009102403.1| PREDICTED: glucose-1-phosphate adenylyltransferase small subunit, chloroplastic [Brassica rapa] >gi|17865468|sp|Q9M462.1|GLGS_BRANA RecName: Full=Glucose-1-phosphate adenylyltransferase small subunit, chloroplastic; AltName: Full=ADP-glucose pyrophosphorylase; AltName: Full=ADP-…	100	0	sp|Q9M462|GLGS_BRANA	Glucose-1-phosphate adenylyltransferase small subunit, chloroplastic OS=Brassica napus GN=AGPS1 PE=2 SV=1	96.73	0	Q9AT46	Q9AT46_BRARP Glucose-1-phosphate adenylyltransferase OS=Brassica rapa subsp. pekinensis GN=AGPS PE=2 SV=1	all4645	608	0	COG0448	ADP-glucose pyrophosphorylase	G	Carbohydrate transport and metabolism ;	K00975|1|0.0|1005|brp:103828545|glucose-1-phosphate adenylyltransferase [EC:2.7.7.27]	GO:0005978//glycogen biosynthetic process	GO:0008878//glucose-1-phosphate adenylyltransferase activity	GO:0009507//chloroplast
80	BraA04002170	BraA04002170	27 kDa	100%	9.4%	3	2	2	0.0011%	1.62841	0.703463	0.021	100	2e-157	gi|685300128|ref|XP_009140807.1|	PREDICTED: 60S ribosomal protein L10a-2 [Brassica rapa] >gi|923610365|ref|XP_013743987.1| PREDICTED: 60S ribosomal protein L10a-2-like [Brassica napus]	95.83	1e-139	sp|P59230|R10A2_ARATH	60S ribosomal protein L10a-2 OS=Arabidopsis thaliana GN=RPL10AB PE=2 SV=1	96.3	1e-138	D7LJJ4	D7LJJ4_ARALL Ribosomal protein OS=Arabidopsis lyrata subsp. lyrata GN=ARALYDRAFT_481757 PE=3 SV=1	SPBC30D10.18c	266	2e-90	COG0081	Ribosomal protein L1	J	Translation, ribosomal structure and biogenesis ;	K02865|1|8e-143|400|brp:103864785|large subunit ribosomal protein L10Ae	GO:0009955//adaxial/abaxial pattern specification;GO:0048569//post-embryonic organ development;GO:0006412//translation	GO:0003735//structural constituent of ribosome;GO:0003723//RNA binding	GO:0009506//plasmodesma;GO:0005886//plasma membrane;GO:0022625//cytosolic large ribosomal subunit;GO:0009507//chloroplast
81	BraA07001079	BraA07001079	143 kDa	100%	1.8%	5	2	4	0.0019%	1.99521	0.996537	0.0037	98.09	0	gi|685332694|ref|XP_009104045.1|	PREDICTED: triacylglycerol lipase SDP1 [Brassica rapa]	80.16	0	sp|Q9LD90|CBF5_ARATH	H/ACA ribonucleoprotein complex subunit 4 OS=Arabidopsis thaliana GN=CBF5 PE=1 SV=1	82.98	0	D7LVP0	D7LVP0_ARALL Putative uncharacterized protein OS=Arabidopsis lyrata subsp. lyrata GN=ARALYDRAFT_907172 PE=4 SV=1	YLR175w	553	0	COG0130	Pseudouridine synthase	J	Translation, ribosomal structure and biogenesis ;	K14674|1|0.0|1566|brp:103830087|TAG lipase / steryl ester hydrolase / phospholipase A2 / LPA acyltransferase [EC:3.1.1.3 3.1.1.13 3.1.1.4 2.3.1.51]	GO:0048868//pollen tube development;GO:0048610//cellular process involved in reproduction;GO:0009062//fatty acid catabolic process	GO:0016787//hydrolase activity;GO:0005525//GTP binding	GO:0005634//nucleus
82	BraA03001058	BraA03001058	60 kDa	100%	14%	5	2	4	0.0019%	1.99043	0.993082	0.01	97.94	0	gi|923889729|ref|XP_013716041.1|	PREDICTED: glucomannan 4-beta-mannosyltransferase 2-like isoform X1 [Brassica napus]	96.25	0	sp|Q9FNI7|CSLA2_ARATH	Glucomannan 4-beta-mannosyltransferase 2 OS=Arabidopsis thaliana GN=CSLA2 PE=2 SV=1	96.25	0	D7M1I0	D7M1I0_ARALL Putative uncharacterized protein OS=Arabidopsis lyrata subsp. lyrata GN=ARALYDRAFT_489123 PE=4 SV=1	AGl3021	102	3e-22	COG1215	Glycosyltransferases, probably involved in cell wall biogenesis	M	Cell wall/membrane/envelope biogenesis ;	K13680|1|0.0|1057|aly:ARALYDRAFT_489123|beta-mannan synthase [EC:2.4.1.32]	-	GO:0016760//cellulose synthase (UDP-forming) activity;GO:0051753//mannan synthase activity	GO:0005794//Golgi apparatus
83	BraA07000674	BraA07000674	32 kDa	100%	12%	2	2	2	0.00074%	1.67877	0.747403	0.047	100	0	gi|923679932|ref|XP_013653235.1|	PREDICTED: glucuronoxylan 4-O-methyltransferase 1-like [Brassica napus]	49.57	5e-75	sp|Q6NMK1|GXM1_ARATH	Glucuronoxylan 4-O-methyltransferase 1 OS=Arabidopsis thaliana GN=GXM1 PE=1 SV=1	88.24	0	Q8LEW4	Q8LEW4_ARATH Putative uncharacterized protein OS=Arabidopsis thaliana PE=2 SV=1	-	-	-	-	-	-	-	K18801|1|3e-76|236|egr:104420017|glucuronoxylan 4-O-methyltransferase [EC:2.1.1.112]	GO:0010167//response to nitrate;GO:0006857//oligopeptide transport;GO:0015706//nitrate transport	GO:0005515//protein binding	GO:0005802//trans-Golgi network;GO:0005794//Golgi apparatus;GO:0005768//endosome;GO:0005739//mitochondrion
84	BraA03005791	BraA03005791 >BraA08001356 >BraA08003182	16 kDa	100%	19%	10	2	6	0.0037%	1.57387	0.654321	0.00083	100	7e-95	gi|685258493|ref|XP_009131393.1|	PREDICTED: 60S ribosomal protein L32-1 [Brassica rapa] >gi|685291934|ref|XP_009136905.1| PREDICTED: 60S ribosomal protein L32-1 [Brassica rapa] >gi|685344061|ref|XP_009108351.1| PREDICTED: 60S ribosomal protein L32-1 [Brassica rapa] >gi|922411978|ref|XP_013636736.1| PREDICTED: 60S ribosomal protein L32-1 [Brassica oleracea var. oleracea] >gi|922524141|ref|XP_013595827.1| PREDICTED: 60S ribosomal …	98.5	7e-95	sp|P49211|RL321_ARATH	60S ribosomal protein L32-1 OS=Arabidopsis thaliana GN=RPL32A PE=2 SV=2	98.5	4e-93	D7MCW8	D7MCW8_ARALL 60S ribosomal protein L32 OS=Arabidopsis lyrata subsp. lyrata GN=ARALYDRAFT_493058 PE=4 SV=1	SPAC3H5.10	151	8e-48	COG1717	Ribosomal protein L32E	J	Translation, ribosomal structure and biogenesis ;	K02912|1|9e-96|274|brp:103834046|large subunit ribosomal protein L32e	GO:0042254//ribosome biogenesis;GO:0006412//translation	GO:0003735//structural constituent of ribosome	GO:0005730//nucleolus;GO:0005794//Golgi apparatus;GO:0022625//cytosolic large ribosomal subunit
85	BraA07001626	BraA07001626	30 kDa	100%	6.8%	3	2	2	0.0011%	2.13329	1.09308	0.027	100	0	gi|685333785|ref|XP_009104483.1|	PREDICTED: 60S ribosomal protein L7-1 [Brassica rapa]	86.99	8e-153	sp|Q9SAI5|RL71_ARATH	60S ribosomal protein L7-1 OS=Arabidopsis thaliana GN=RPL7A PE=2 SV=1	89.43	7e-157	D7KWN4	D7KWN4_ARALL Predicted protein OS=Arabidopsis lyrata subsp. lyrata GN=ARALYDRAFT_677564 PE=4 SV=1	SPAC3H5.07	154	2e-45	COG1841	Ribosomal protein L30/L7E	J	Translation, ribosomal structure and biogenesis ;	K02937|1|6e-175|485|brp:103830455|large subunit ribosomal protein L7e	GO:0001510//RNA methylation;GO:0006412//translation	GO:0003735//structural constituent of ribosome	GO:0005730//nucleolus;GO:0022625//cytosolic large ribosomal subunit
86	BraA03001824	BraA03001824	21 kDa	100%	18%	11	2	4	0.0041%	1.50488	0.589644	0.00062	100	1e-68	gi|674852174|emb|CDY71447.1|	BnaAnng37490D, partial [Brassica napus]	98.84	3e-127	sp|P51418|R18A2_ARATH	60S ribosomal protein L18a-2 OS=Arabidopsis thaliana GN=RPL18AB PE=2 SV=2	98.84	1e-125	D7LH11	D7LH11_ARALL 60S ribosomal protein L18a OS=Arabidopsis lyrata subsp. lyrata GN=ARALYDRAFT_482410 PE=3 SV=1	YMR242c	176	2e-56	COG2157	Ribosomal protein L20A (L18A)	J	Translation, ribosomal structure and biogenesis ;	K02882|1|5e-128|359|brp:103867450|large subunit ribosomal protein L18Ae	GO:0042545//cell wall modification;GO:0009664//plant-type cell wall organization;GO:0042254//ribosome biogenesis;GO:0006412//translation	GO:0003735//structural constituent of ribosome	GO:0005886//plasma membrane;GO:0005774//vacuolar membrane;GO:0022625//cytosolic large ribosomal subunit
87	BraA03001548	BraA03001548	32 kDa	100%	9.2%	6	2	3	0.0022%	1.56448	0.645679	0.013	100	0	gi|685283376|ref|XP_009132597.1|	PREDICTED: hypersensitive-induced response protein 4 [Brassica rapa] >gi|923638929|ref|XP_013640550.1| PREDICTED: hypersensitive-induced response protein 4-like [Brassica napus]	92.78	0	sp|Q9FHM7|HIR4_ARATH	Hypersensitive-induced response protein 4 OS=Arabidopsis thaliana GN=HIR4 PE=1 SV=1	93.13	0	D7MW40	D7MW40_ARALL Band 7 family protein OS=Arabidopsis lyrata subsp. lyrata GN=ARALYDRAFT_920854 PE=4 SV=1	SP2156	219	3e-70	COG0330	Membrane protease subunits, stomatin/prohibitin homologs	O	Posttranslational modification, protein turnover, chaperones ;	-	-	-	GO:0005774//vacuolar membrane;GO:0009506//plasmodesma;GO:0005794//Golgi apparatus;GO:0005886//plasma membrane
88	BraA06002012	BraA06002012	57 kDa	98%	2.2%	5	1	2	0.0019%	1.51208	0.596537	0.0023	100	0	gi|685317644|ref|XP_009149356.1|	PREDICTED: putative glycosyltransferase 4 [Brassica rapa]	84.48	0	sp|Q9LF80|GT3_ARATH	Putative glycosyltransferase 3 OS=Arabidopsis thaliana GN=GT3 PE=2 SV=1	85.71	6e-48	Q1M2Y0	Q1M2Y0_PLAAC Glycosyltransferase (Fragment) OS=Platanus acerifolia GN=gly PE=2 SV=1	-	-	-	-	-	-	-	K08238|1|0.0|936|brp:103872671|xyloglucan 6-xylosyltransferase [EC:2.4.2.39]	GO:0006007//glucose catabolic process;GO:0010411//xyloglucan metabolic process;GO:0048767//root hair elongation	GO:0016758//transferase activity, transferring hexosyl groups;GO:0005515//protein binding;GO:0033843//xyloglucan 6-xylosyltransferase activity	GO:0016021//integral to membrane;GO:0000139//Golgi membrane;GO:0005768//endosome;GO:0005802//trans-Golgi network
89	BraA03003492	BraA03003492	106 kDa	99%	2.2%	3	1	2	0.0011%	2.33233	1.22177	0.026	100	0	gi|685288314|ref|XP_009135107.1|	PREDICTED: serine carboxypeptidase-like 49 [Brassica rapa]	85.03	0	sp|P32826|SCP49_ARATH	Serine carboxypeptidase-like 49 OS=Arabidopsis thaliana GN=SCPL49 PE=2 SV=2	81.4	0	D7L8Y5	D7L8Y5_ARALL Predicted protein OS=Arabidopsis lyrata subsp. lyrata GN=ARALYDRAFT_671852 PE=4 SV=1	SPAC19G12.10c_2	289	1e-87	COG2939	Carboxypeptidase C (cathepsin A)	E	Amino acid transport and metabolism ;	K16298|1|0.0|1038|brp:103859344|serine carboxypeptidase-like clade IV [EC:3.4.16.-]	GO:0006508//proteolysis	GO:0004185//serine-type carboxypeptidase activity	GO:0005576//extracellular region;GO:0005829//cytosol;GO:0005773//vacuole
90	BraA05000946	BraA05000946	64 kDa	100%	2.5%	3	1	2	0.0011%	1.74529	0.803463	0.042	100	2e-158	gi|674922565|emb|CDY10634.1|	BnaA05g17280D [Brassica napus]	89.96	2e-147	sp|Q9LUW6|RH9_ARATH	DEAD-box ATP-dependent RNA helicase 9 OS=Arabidopsis thaliana GN=RH9 PE=2 SV=1	92.14	2e-148	D7L1N1	D7L1N1_ARALL Putative uncharacterized protein OS=Arabidopsis lyrata subsp. lyrata GN=ARALYDRAFT_479744 PE=4 SV=1	DR1624	203	3e-57	COG0513	Superfamily II DNA and RNA helicases	LKJ	Replication, recombination and repair ; Transcription ; Translation, ribosomal structure and biogenesis ;	K16911|1|9e-108|340|pmum:103329102|ATP-dependent RNA helicase DDX21 [EC:3.6.4.13]	GO:0009414//response to water deprivation;GO:0009651//response to salt stress;GO:0000373//Group II intron splicing;GO:0009409//response to cold	GO:0003723//RNA binding;GO:0008026//ATP-dependent helicase activity;GO:0003677//DNA binding;GO:0005524//ATP binding	GO:0005618//cell wall;GO:0043234//protein complex;GO:0005739//mitochondrion;GO:0005730//nucleolus
91	BraA04000198	BraA04000198	208 kDa	100%	0.37%	3	1	1	0.0011%	1.51936	0.603463	0.031	100	0	gi|685296010|ref|XP_009138862.1|	PREDICTED: eukaryotic translation initiation factor 4G isoform X2 [Brassica rapa]	78.23	0	sp|Q76E23|IF4G_ARATH	Eukaryotic translation initiation factor 4G OS=Arabidopsis thaliana GN=EIF4G PE=1 SV=2	80.34	0	D7LRN0	D7LRN0_ARALL Putative uncharacterized protein OS=Arabidopsis lyrata subsp. lyrata GN=ARALYDRAFT_907545 PE=4 SV=1	-	-	-	-	-	-	-	K03260|1|0.0|1972|brp:103862900|translation initiation factor 4G	GO:0000911//cytokinesis by cell plate formation;GO:0009615//response to virus;GO:0016070//RNA metabolic process;GO:0000226//microtubule cytoskeleton organization;GO:0009737//response to abscisic acid stimulus;GO:0009630//gravitropism	GO:0003743//translation initiation factor activity;GO:0003677//DNA binding	GO:0005576//extracellular region;GO:0005737//cytoplasm
92	BraA01001021	BraA01001021	45 kDa	100%	26%	53	10	22	0.020%	0.638428	-0.647403	9.8e-05	100	0	gi|685258814|ref|XP_009132784.1|	PREDICTED: uncharacterized protein LOC103857370 [Brassica rapa]	24.75	2e-24	sp|Q8R116|NOTUM_MOUSE	Protein notum homolog OS=Mus musculus GN=Notum PE=2 SV=2	95.09	0	Q56WK4	Q56WK4_ARATH Putative pectinacetylesterase protein OS=Arabidopsis thaliana GN=At4g19410 PE=2 SV=1	-	-	-	-	-	-	-	K00654|1|4e-15|80.5|pda:103698677|serine palmitoyltransferase [EC:2.3.1.50]	GO:0007010//cytoskeleton organization;GO:0016126//sterol biosynthetic process	GO:0004091//carboxylesterase activity;GO:0003779//actin binding	GO:0009505//plant-type cell wall;GO:0009506//plasmodesma;GO:0005886//plasma membrane;GO:0005576//extracellular region;GO:0005829//cytosol;GO:0015629//actin cytoskeleton
93	BraA05004552	BraA05004552	50 kDa	100%	33%	23	10	13	0.0086%	0.659754	-0.6	0.00013	100	0	gi|685305209|ref|XP_009143327.1|	PREDICTED: myrosinase-binding protein-like At2g39310 isoform X1 [Brassica rapa] >gi|685305213|ref|XP_009143329.1| PREDICTED: myrosinase-binding protein-like At2g39310 isoform X1 [Brassica rapa] >gi|685305215|ref|XP_009143330.1| PREDICTED: myrosinase-binding protein-like At2g39310 isoform X1 [Brassica rapa] >gi|674958612|emb|CDX74856.1| BnaA05g06020D [Brassica napus]	79.39	0	sp|O80950|MB22_ARATH	Myrosinase-binding protein-like At2g39310 OS=Arabidopsis thaliana GN=At2g39310 PE=2 SV=1	85.47	1e-60	Q7XAX5	Q7XAX5_BRARP Putative myrosinase-binding protein (Fragment) OS=Brassica rapa subsp. pekinensis PE=2 SV=1	-	-	-	-	-	-	-	-	-	GO:0030246//carbohydrate binding	GO:0009506//plasmodesma;GO:0005773//vacuole
94	BraA07003384	BraA07003384	50 kDa	100%	28%	85	10	25	0.032%	0.662925	-0.593082	3.3e-06	100	8e-140	gi|923673043|ref|XP_013651331.1|	PREDICTED: receptor-like serine/threonine-protein kinase SD1-8 [Brassica napus]	43.08	5e-96	sp|Q39688|EP1G_DAUCA	Epidermis-specific secreted glycoprotein EP1 OS=Daucus carota GN=EP1 PE=1 SV=1	98.25	4e-30	Q56Z24	Q56Z24_ARATH Putative uncharacterized protein At1g78830 (Fragment) OS=Arabidopsis thaliana GN=At1g78830 PE=2 SV=1	-	-	-	-	-	-	-	K14962|1|9e-18|89.7|smo:SELMODRAFT_417153|COMPASS component SWD2!K03327|4|1e-13|77.0|cic:CICLE_v10018703mg|multidrug resistance protein, MATE family!K04733|5|6e-11|67.8|egr:104447641|interleukin-1 receptor-associated kinase 4 [EC:2.7.11.1]	-	GO:0030246//carbohydrate binding	GO:0005829//cytosol;GO:0009506//plasmodesma;GO:0009505//plant-type cell wall;GO:0048046//apoplast;GO:0005794//Golgi apparatus;GO:0005886//plasma membrane
95	BraA01002540	BraA01002540	64 kDa	100%	20%	142	10	31	0.053%	0.637663	-0.649134	1.1e-06	99.49	0	gi|923514725|ref|XP_013644096.1|	PREDICTED: pectinesterase/pectinesterase inhibitor 3-like [Brassica napus]	90.57	0	sp|O49006|PME3_ARATH	Pectinesterase/pectinesterase inhibitor 3 OS=Arabidopsis thaliana GN=PME3 PE=2 SV=2	92.39	0	Q56W36	Q56W36_ARATH Pectinesterase OS=Arabidopsis thaliana GN=At3g14310 PE=2 SV=1	CAC3373	149	6e-40	COG4677	Pectin methylesterase	G	Carbohydrate transport and metabolism ;	K01051|1|0.0|1079|brp:103842123|pectinesterase [EC:3.1.1.11]	GO:0009684//indoleacetic acid biosynthetic process;GO:0042545//cell wall modification;GO:0006546//glycine catabolic process;GO:0043086//negative regulation of catalytic activity;GO:0006569//tryptophan catabolic process;GO:0009624//response to nematode	GO:0045330//aspartyl esterase activity;GO:0030599//pectinesterase activity;GO:0004857//enzyme inhibitor activity	GO:0009505//plant-type cell wall;GO:0005737//cytoplasm;GO:0005886//plasma membrane;GO:0048046//apoplast
96	BraA02001875	BraA02001875	60 kDa	100%	32%	53	10	22	0.020%	0.631584	-0.662953	8.1e-05	100	0	gi|923529806|ref|XP_013693498.1|	PREDICTED: L-ascorbate oxidase homolog [Brassica napus]	57.34	0	sp|Q00624|ASOL_BRANA	L-ascorbate oxidase homolog OS=Brassica napus GN=Bp10 PE=2 SV=1	91.54	1e-174	Q0WLW2	Q0WLW2_ARATH Putative uncharacterized protein At1g76160 (Fragment) OS=Arabidopsis thaliana GN=At1g76160 PE=2 SV=1	SPAC1F7.08	108	2e-24	COG2132	Putative multicopper oxidases	Q	Secondary metabolites biosynthesis, transport and catabolism ;	K00423|1|0.0|615|csv:101211152|L-ascorbate oxidase [EC:1.10.3.3]	GO:0052541//plant-type cell wall cellulose metabolic process;GO:0052546//cell wall pectin metabolic process;GO:0016126//sterol biosynthetic process;GO:0055114//oxidation-reduction process	GO:0016491//oxidoreductase activity;GO:0005507//copper ion binding	GO:0009505//plant-type cell wall;GO:0009506//plasmodesma;GO:0005829//cytosol;GO:0048046//apoplast
97	BraA06001715	BraA06001715	78 kDa	100%	17%	10	8	9	0.0037%	0.666104	-0.586181	0.0013	100	0	gi|685318622|ref|XP_009149686.1|	PREDICTED: uncharacterized protein LOC103873010 [Brassica rapa]	34.68	7e-08	sp|Q6AKI4|TOLB_DESPS	Protein TolB OS=Desulfotalea psychrophila (strain LSv54 / DSM 12343) GN=tolB PE=3 SV=1	87.96	0	D7KK38	D7KK38_ARALL Putative uncharacterized protein OS=Arabidopsis lyrata subsp. lyrata GN=ARALYDRAFT_472406 PE=4 SV=1	SMc04461	79	6e-15	COG0823	Periplasmic component of the Tol biopolymer transport system	U	Intracellular trafficking, secretion, and vesicular transport ;	-	GO:0019243//methylglyoxal catabolic process to D-lactate	-	GO:0009505//plant-type cell wall;GO:0005774//vacuolar membrane;GO:0005576//extracellular region
98	BraA03004886	BraA03004886	34 kDa	100%	31%	60	8	24	0.022%	0.553787	-0.852597	1.7e-05	100	0	gi|685290454|ref|XP_009136186.1|	PREDICTED: xyloglucan endotransglucosylase/hydrolase [Brassica rapa] >gi|923551443|ref|XP_013736745.1| PREDICTED: xyloglucan endotransglucosylase/hydrolase [Brassica napus]	98.98	0	sp|Q6YDN9|XTH_BRAOB	Xyloglucan endotransglucosylase/hydrolase OS=Brassica oleracea var. botrytis GN=XET16A PE=1 SV=1	96.35	1e-140	B9DI24	B9DI24_ARATH AT2G06850 protein (Fragment) OS=Arabidopsis thaliana GN=AT2G06850 PE=2 SV=1	YLR213c	62.8	1e-10	COG2273	Beta-glucanase/Beta-glucan synthetase	G	Carbohydrate transport and metabolism ;	K08235|1|0.0|622|brp:103860348|xyloglucan:xyloglucosyl transferase [EC:2.4.1.207]	GO:0009825//multidimensional cell growth;GO:0006073//cellular glucan metabolic process;GO:0048767//root hair elongation;GO:0009645//response to low light intensity stimulus;GO:0000271//polysaccharide biosynthetic process;GO:0009932//cell tip growth;GO:0071555//cell wall organization;GO:0009926//auxin polar transport;GO:0009733//response to auxin stimulus;GO:0008361//regulation of cell size;GO:004…	GO:0004553//hydrolase activity, hydrolyzing O-glycosyl compounds;GO:0016762//xyloglucan:xyloglucosyl transferase activity	GO:0009506//plasmodesma;GO:0009505//plant-type cell wall;GO:0009507//chloroplast;GO:0016020//membrane;GO:0048046//apoplast
99	BraA01000807	BraA01000807	50 kDa	100%	23%	20	7	13	0.0074%	0.45562	-1.1341	3.9e-05	100	0	gi|685257952|ref|XP_009128542.1|	PREDICTED: venom phosphodiesterase 2-like [Brassica rapa]	38.83	2e-77	sp|J3SBP3|PDE2_CROAD	Venom phosphodiesterase 2 OS=Crotalus adamanteus PE=1 SV=1	80.45	9e-70	Q9SU80	Q9SU80_ARATH Alkaline-phosphatase-like family protein OS=Arabidopsis thaliana GN=T16L4.220 PE=2 SV=1	SPBC725.05c	235	1e-71	COG1524	Uncharacterized proteins of the AP superfamily	R	General function prediction only ;	K01513|1|0.0|542|brp:103853404|ectonucleotide pyrophosphatase/phosphodiesterase family member 1/3 [EC:3.1.4.1 3.6.1.9]	GO:0009117//nucleotide metabolic process	GO:0016787//hydrolase activity	GO:0005576//extracellular region;GO:0005773//vacuole
100	BraA05005165	BraA05005165	66 kDa	100%	14%	17	7	12	0.0063%	0.535887	-0.9	0.00018	94.14	0	gi|685303795|ref|XP_009142609.1|	PREDICTED: L-gulonolactone oxidase [Brassica rapa] >gi|923621521|ref|XP_013747598.1| PREDICTED: L-gulonolactone oxidase 2 [Brassica napus] >gi|674953612|emb|CDX80043.1| BnaA05g01130D [Brassica napus]	30.5	9e-08	sp|Q9ZBU1|XYOA_STRCO	Probable xylitol oxidase OS=Streptomyces coelicolor (strain ATCC BAA-471 / A3(2) / M145) GN=xyoA PE=1 SV=1	88.96	5e-97	D7MYF0	D7MYF0_ARALL Predicted protein OS=Arabidopsis lyrata subsp. lyrata GN=ARALYDRAFT_655271 PE=4 SV=1	Rv1771	105	2e-23	COG0277	FAD/FMN-containing dehydrogenases	C	Energy production and conversion ;	K00225|1|9e-09|61.6|csl:COCSUDRAFT_38144|L-galactono-1,4-lactone dehydrogenase [EC:1.3.2.3]	GO:0055114//oxidation-reduction process;GO:0010014//meristem initiation;GO:0010359//regulation of anion channel activity;GO:0000041//transition metal ion transport;GO:0010089//xylem development;GO:0019853//L-ascorbic acid biosynthetic process;GO:0042546//cell wall biogenesis	GO:0050105//L-gulonolactone oxidase activity;GO:0003885//D-arabinono-1,4-lactone oxidase activity;GO:0050660//flavin adenine dinucleotide binding;GO:0008762//UDP-N-acetylmuramate dehydrogenase activity	GO:0005618//cell wall;GO:0005576//extracellular region;GO:0016020//membrane
101	BraA06004601	BraA06004601	35 kDa	100%	35%	34	7	18	0.013%	0.563502	-0.827506	2.7e-05	100	0	gi|685320910|ref|XP_009150482.1|	PREDICTED: peroxidase 71 [Brassica rapa] >gi|923647039|ref|XP_013643185.1| PREDICTED: peroxidase 71 [Brassica napus] >gi|674888913|emb|CDY43791.1| BnaA06g23270D [Brassica napus]	87.5	0	sp|Q43387|PER71_ARATH	Peroxidase 71 OS=Arabidopsis thaliana GN=PER71 PE=1 SV=1	88.11	0	D7MQL3	D7MQL3_ARALL Putative uncharacterized protein OS=Arabidopsis lyrata subsp. lyrata GN=ARALYDRAFT_496608 PE=3 SV=1	-	-	-	-	-	-	-	K00430|1|0.0|663|brp:103873831|peroxidase [EC:1.11.1.7]	GO:0006979//response to oxidative stress;GO:0010363//regulation of plant-type hypersensitive response;GO:0055114//oxidation-reduction process;GO:0015706//nitrate transport;GO:0002679//respiratory burst involved in defense response;GO:0010200//response to chitin;GO:0006612//protein targeting to membrane;GO:0043069//negative regulation of programmed cell death;GO:0009863//salicylic acid mediated si…	GO:0046872//metal ion binding;GO:0004601//peroxidase activity;GO:0020037//heme binding	GO:0005618//cell wall;GO:0016020//membrane;GO:0005794//Golgi apparatus;GO:0048046//apoplast
102	BraA03003798	BraA03003798	32 kDa	100%	36%	29	7	18	0.011%	0.483838	-1.0474	2.5e-05	100	0	gi|685289073|ref|XP_009135484.1|	PREDICTED: PYK10-binding protein 1-like [Brassica rapa] >gi|685289075|ref|XP_009135485.1| PREDICTED: PYK10-binding protein 1-like [Brassica rapa] >gi|674951092|emb|CDX82402.1| BnaA03g34190D [Brassica napus]	77.85	4e-163	sp|O04314|PYBP1_ARATH	PYK10-binding protein 1 OS=Arabidopsis thaliana GN=PBP1 PE=1 SV=1	84.23	0	D7L5P8	D7L5P8_ARALL Pyk10-binding protein 1 OS=Arabidopsis lyrata subsp. lyrata GN=PBP1 PE=4 SV=1	-	-	-	-	-	-	-	K13457|1|1e-06|53.5|obr:102710757|disease resistance protein RPM1	GO:0009753//response to jasmonic acid stimulus;GO:0009693//ethylene biosynthetic process;GO:0009414//response to water deprivation;GO:0006457//protein folding;GO:0042538//hyperosmotic salinity response;GO:0009733//response to auxin stimulus;GO:0019762//glucosinolate catabolic process;GO:0080028//nitrile biosynthetic process;GO:0010583//response to cyclopentenone;GO:0009738//abscisic acid mediated…	GO:0005507//copper ion binding;GO:0005509//calcium ion binding;GO:0005515//protein binding	GO:0005829//cytosol;GO:0009506//plasmodesma;GO:0005576//extracellular region;GO:0005634//nucleus
103	BraA05000898	BraA05000898	36 kDa	100%	24%	56	6	15	0.021%	0.639192	-0.645679	6.5e-06	100	0	gi|685309691|ref|XP_009145451.1|	PREDICTED: peroxidase 30 [Brassica rapa] >gi|923618744|ref|XP_013746734.1| PREDICTED: peroxidase 30-like [Brassica napus] >gi|674894204|emb|CDY38641.1| BnaA05g19460D [Brassica napus]	88.34	0	sp|Q9LSY7|PER30_ARATH	Peroxidase 30 OS=Arabidopsis thaliana GN=PER30 PE=1 SV=1	97.6	0	C7E9R6	C7E9R6_BRACM Peroxidase 30 (Fragment) OS=Brassica campestris PE=2 SV=1	-	-	-	-	-	-	-	K00430|1|0.0|647|brp:103249141|peroxidase [EC:1.11.1.7]	GO:0006979//response to oxidative stress;GO:0055114//oxidation-reduction process	GO:0046872//metal ion binding;GO:0016757//transferase activity, transferring glycosyl groups;GO:0020037//heme binding;GO:0004601//peroxidase activity	GO:0005737//cytoplasm;GO:0009505//plant-type cell wall;GO:0009506//plasmodesma;GO:0005576//extracellular region;GO:0005634//nucleus
104	BraA07003171	BraA07003171	154 kDa	100%	13%	49	6	16	0.018%	0.636898	-0.650866	5e-05	100	0	gi|685338488|ref|XP_009106271.1|	PREDICTED: L-ascorbate oxidase homolog [Brassica rapa]	91.26	0	sp|Q8VYI3|ECH2_ARATH	Enoyl-CoA hydratase 2, peroxisomal OS=Arabidopsis thaliana GN=ECH2 PE=1 SV=1	93.17	1e-161	Q0WLW2	Q0WLW2_ARATH Putative uncharacterized protein At1g76160 (Fragment) OS=Arabidopsis thaliana GN=At1g76160 PE=2 SV=1	PA1018	186	4e-52	COG2030	Acyl dehydratase	I	Lipid transport and metabolism ;	K19658|1|0.0|635|brp:103832064|peroxisomal enoyl-CoA hydratase 2 [EC:4.2.1.119]!K00423|2|0.0|625|csv:101211152|L-ascorbate oxidase [EC:1.10.3.3]	GO:0055114//oxidation-reduction process;GO:0052546//cell wall pectin metabolic process;GO:0009832//plant-type cell wall biogenesis;GO:0052541//plant-type cell wall cellulose metabolic process;GO:0016126//sterol biosynthetic process	GO:0005507//copper ion binding;GO:0008447//L-ascorbate oxidase activity;GO:0030599//pectinesterase activity	GO:0005829//cytosol;GO:0009506//plasmodesma;GO:0009505//plant-type cell wall;GO:0016020//membrane;GO:0048046//apoplast
105	BraA07002932	BraA07002932	22 kDa	100%	36%	47	6	17	0.017%	0.479275	-1.06108	3e-05	100	4e-148	gi|674937041|emb|CDX96460.1|	BnaA07g30710D [Brassica napus]	38.12	4e-23	sp|P29421|IAAS_ORYSJ	Alpha-amylase/subtilisin inhibitor OS=Oryza sativa subsp. japonica GN=RASI PE=1 SV=2	73.08	6e-110	Q9CAT9	Q9CAT9_ARATH Putative trypsin inhibitor; 19671-20297 OS=Arabidopsis thaliana GN=T18K17.7 PE=4 SV=1	-	-	-	-	-	-	-	-	GO:0042742//defense response to bacterium;GO:0015706//nitrate transport;GO:0009751//response to salicylic acid stimulus;GO:0010167//response to nitrate;GO:0042542//response to hydrogen peroxide;GO:0012501//programmed cell death;GO:0009651//response to salt stress	GO:0004866//endopeptidase inhibitor activity	GO:0005576//extracellular region;GO:0005739//mitochondrion
106	BraA06006231	BraA06006231	28 kDa	100%	28%	38	6	13	0.014%	0.659754	-0.6	1.3e-05	100	2e-170	gi|923656414|ref|XP_013646239.1|	PREDICTED: cysteine proteinase RD21a-like [Brassica napus]	82.17	8e-147	sp|P43297|RD21A_ARATH	Cysteine proteinase RD21a OS=Arabidopsis thaliana GN=RD21A PE=1 SV=1	98.83	0	Q8W181	Q8W181_BRAOL Senescence-associated cysteine protease OS=Brassica oleracea GN=CP2 PE=2 SV=1	-	-	-	-	-	-	-	K16292|1|1e-94|288|ppp:PHYPADRAFT_224348|KDEL-tailed cysteine endopeptidase [EC:3.4.22.-]	GO:0042744//hydrogen peroxide catabolic process;GO:0009414//response to water deprivation;GO:0009651//response to salt stress;GO:0009266//response to temperature stimulus;GO:0015996//chlorophyll catabolic process;GO:0006508//proteolysis;GO:0052546//cell wall pectin metabolic process;GO:0006972//hyperosmotic response;GO:0006833//water transport;GO:0007030//Golgi organization;GO:0006096//glycolysis…	GO:0008234//cysteine-type peptidase activity;GO:0005515//protein binding	GO:0005829//cytosol;GO:0009506//plasmodesma;GO:0009507//chloroplast;GO:0005773//vacuole;GO:0005783//endoplasmic reticulum;GO:0048046//apoplast
107	BraA01002915	BraA01002915	39 kDa	100%	29%	11	5	6	0.0041%	0.555784	-0.847403	0.00011	100	0	gi|685267362|ref|XP_009123974.1|	PREDICTED: uncharacterized protein LOC103848900 [Brassica rapa]	-	-	-	-	92.88	0	D7L743	D7L743_ARALL Putative uncharacterized protein OS=Arabidopsis lyrata subsp. lyrata GN=ARALYDRAFT_478145 PE=4 SV=1	-	-	-	-	-	-	-	-	GO:0010162//seed dormancy process;GO:0015995//chlorophyll biosynthetic process;GO:0009740//gibberellic acid mediated signaling pathway	-	GO:0005618//cell wall;GO:0009507//chloroplast;GO:0005886//plasma membrane
108	BraA08003938	BraA08003938	27 kDa	100%	29%	16	5	9	0.0059%	0.549826	-0.862953	0.00013	100	0	gi|685346144|ref|XP_009109141.1|	PREDICTED: stem-specific protein TSJT1-like [Brassica rapa] >gi|923871458|ref|XP_013709851.1| PREDICTED: stem-specific protein TSJT1-like [Brassica napus] >gi|674918992|emb|CDY14279.1| BnaA08g14100D [Brassica napus]	46.67	2e-09	sp|Q54MB4|ASNS_DICDI	Probable asparagine synthetase [glutamine-hydrolyzing] OS=Dictyostelium discoideum GN=asns PE=1 SV=1	96	0	Q93V62	Q93V62_ARATH AT4g27450/F27G19_50 OS=Arabidopsis thaliana GN=At4g27450 PE=1 SV=1	-	-	-	-	-	-	-	K01953|1|1e-07|55.8|pda:103709410|asparagine synthase (glutamine-hydrolysing) [EC:6.3.5.4]	GO:0009862//systemic acquired resistance, salicylic acid mediated signaling pathway;GO:0010310//regulation of hydrogen peroxide metabolic process;GO:0001666//response to hypoxia	GO:0005515//protein binding	GO:0009506//plasmodesma;GO:0005886//plasma membrane;GO:0005634//nucleus;GO:0005829//cytosol
109	BraA08003827	BraA08003827	42 kDa	100%	20%	18	5	11	0.0067%	0.429559	-1.21907	9.3e-05	100	0	gi|685340511|ref|XP_009107058.1|	PREDICTED: inactive GDSL esterase/lipase-like protein 23 [Brassica rapa]	82.17	0	sp|Q8W4H8|GDL19_ARATH	Inactive GDSL esterase/lipase-like protein 23 OS=Arabidopsis thaliana GN=GLL23 PE=1 SV=1	83.64	0	D7KLD6	D7KLD6_ARALL Putative uncharacterized protein OS=Arabidopsis lyrata subsp. lyrata GN=ARALYDRAFT_474528 PE=4 SV=1	-	-	-	-	-	-	-	K10960|1|6e-22|101|atr:18422248|geranylgeranyl reductase [EC:1.3.1.83]!K00514|2|7e-22|100|rcu:RCOM_1428040|zeta-carotene desaturase [EC:1.3.5.6]!K00679|3|2e-21|99.8|cic:CICLE_v10027727mg|phospholipid:diacylglycerol acyltransferase [EC:2.3.1.158]!K01188|4|5e-21|98.6|aly:ARALYDRAFT_316517|beta-glucosidase [EC:3.2.1.21]!K01206|5|1e-19|92.8|tcc:TCM_010576|alpha-L-fucosidase [EC:3.2.1.51]	GO:0006629//lipid metabolic process	GO:0004091//carboxylesterase activity;GO:0016298//lipase activity	GO:0000325//plant-type vacuole;GO:0009505//plant-type cell wall;GO:0009506//plasmodesma;GO:0005774//vacuolar membrane;GO:0005576//extracellular region
110	BraA05004730	BraA05004730	135 kDa	100%	6.4%	19	5	7	0.0071%	0.629339	-0.66809	0.00059	100	0	gi|685304764|ref|XP_009143104.1|	PREDICTED: probable pectinesterase/pectinesterase inhibitor 17 [Brassica rapa]	91.97	0	sp|O22149|PME17_ARATH	Probable pectinesterase/pectinesterase inhibitor 17 OS=Arabidopsis thaliana GN=PME17 PE=2 SV=2	92.37	0	D7LCG8	D7LCG8_ARALL Predicted protein OS=Arabidopsis lyrata subsp. lyrata GN=ARALYDRAFT_670486 PE=4 SV=1	CAC3373	157	1e-41	COG4677	Pectin methylesterase	G	Carbohydrate transport and metabolism ;	K14824|1|0.0|1296|brp:103866863|ribosome biogenesis protein ERB1	GO:0051726//regulation of cell cycle;GO:0006364//rRNA processing;GO:0051604//protein maturation	GO:0000166//nucleotide binding	GO:0005634//nucleus;GO:0005829//cytosol
111	BraA08003826	BraA08003826	43 kDa	100%	23%	9	5	8	0.0033%	0.441068	-1.18093	0.021	100	0	gi|685340506|ref|XP_009107056.1|	PREDICTED: inactive GDSL esterase/lipase-like protein 23 [Brassica rapa] >gi|674925013|emb|CDY08211.1| BnaA05g14080D [Brassica napus]	82.78	0	sp|Q8W4H8|GDL19_ARATH	Inactive GDSL esterase/lipase-like protein 23 OS=Arabidopsis thaliana GN=GLL23 PE=1 SV=1	85.05	0	D7KLD6	D7KLD6_ARALL Putative uncharacterized protein OS=Arabidopsis lyrata subsp. lyrata GN=ARALYDRAFT_474528 PE=4 SV=1	all3634	52.4	6e-07	COG3240	Phospholipase/lecithinase/hemolysin	IR	Lipid transport and metabolism ; General function prediction only ;	K00679|1|3e-23|105|cic:CICLE_v10027727mg|phospholipid:diacylglycerol acyltransferase [EC:2.3.1.158]!K10960|2|2e-21|99.8|atr:18422248|geranylgeranyl reductase [EC:1.3.1.83]!K01188|3|6e-21|98.2|aly:ARALYDRAFT_316517|beta-glucosidase [EC:3.2.1.21]!K00514|4|8e-21|97.8|rcu:RCOM_1428040|zeta-carotene desaturase [EC:1.3.5.6]!K01206|5|3e-19|92.0|cic:CICLE_v10031741mg|alpha-L-fucosidase [EC:3.2.1.51]	GO:0006629//lipid metabolic process	GO:0004091//carboxylesterase activity;GO:0016298//lipase activity	GO:0000325//plant-type vacuole;GO:0009505//plant-type cell wall;GO:0009506//plasmodesma;GO:0005774//vacuolar membrane;GO:0005576//extracellular region
112	BraA08004953	BraA08004953	33 kDa	100%	32%	5	5	5	0.0019%	0.659754	-0.6	0.011	88.81	5e-83	gi|593268860|ref|XP_007136607.1|	hypothetical protein PHAVU_009G0592001g, partial [Phaseolus vulgaris] >gi|561009694|gb|ESW08601.1| hypothetical protein PHAVU_009G0592001g, partial [Phaseolus vulgaris]	78.55	3e-168	sp|Q9FWR5|GCA1_ARATH	Gamma carbonic anhydrase 1, mitochondrial OS=Arabidopsis thaliana GN=GAMMACA1 PE=1 SV=1	81.19	1e-173	D7KI38	D7KI38_ARALL F18O14.34 OS=Arabidopsis lyrata subsp. lyrata GN=ARALYDRAFT_312889 PE=4 SV=1	aq_1660	162	4e-49	COG0663	Carbonic anhydrases/acetyltransferases, isoleucine patch superfamily	R	General function prediction only ;	-	GO:0009853//photorespiration;GO:0019252//starch biosynthetic process	GO:0004089//carbonate dehydratase activity;GO:0016740//transferase activity	GO:0005747//mitochondrial respiratory chain complex I
113	BraA08003481	BraA08003481	30 kDa	100%	23%	71	4	16	0.026%	0.614096	-0.703463	6.5e-07	99.64	0	gi|922455237|ref|XP_013629883.1|	PREDICTED: aquaporin PIP2-7-like [Brassica oleracea var. oleracea] >gi|923927127|ref|XP_013732496.1| PREDICTED: aquaporin PIP2-7-like [Brassica napus] >gi|674915687|emb|CDY17511.1| BnaC03g65520D [Brassica napus]	95.73	0	sp|P93004|PIP27_ARATH	Aquaporin PIP2-7 OS=Arabidopsis thaliana GN=PIP2-7 PE=1 SV=2	99.29	0	Q9FUC0	Q9FUC0_BRAOL Aquaporin OS=Brassica oleracea GN=PIP3 PE=2 SV=1	SMc01870	113	7e-30	COG0580	Glycerol uptake facilitator and related permeases (Major Intrinsic Protein Family)	G	Carbohydrate transport and metabolism ;	K09872|1|0.0|563|brp:103834368|aquaporin PIP	GO:0006833//water transport;GO:0055085//transmembrane transport;GO:0009737//response to abscisic acid stimulus	GO:0005515//protein binding;GO:0015250//water channel activity	GO:0005773//vacuole;GO:0046658//anchored to plasma membrane;GO:0009506//plasmodesma;GO:0016021//integral to membrane;GO:0005634//nucleus
114	BraA08002090	BraA08002090	34 kDa	100%	24%	20	4	8	0.0074%	0.602499	-0.730969	0.00036	100	0	gi|253762018|gb|ACT35473.1|	peroxidase 52, partial [Brassica rapa]	90.54	0	sp|P00434|PERP7_BRARR	Peroxidase P7 OS=Brassica rapa subsp. rapa PE=1 SV=3	100	0	C7E9R7	C7E9R7_BRACM Peroxidase 52 (Fragment) OS=Brassica campestris PE=2 SV=1	-	-	-	-	-	-	-	K00430|1|0.0|630|brp:103846887|peroxidase [EC:1.11.1.7]	GO:0006979//response to oxidative stress;GO:0055114//oxidation-reduction process	GO:0046872//metal ion binding;GO:0005515//protein binding;GO:0020037//heme binding;GO:0004601//peroxidase activity	GO:0005794//Golgi apparatus;GO:0005618//cell wall;GO:0005829//cytosol;GO:0048046//apoplast
115	BraA08003057	BraA08003057	60 kDa	100%	9.4%	5	4	5	0.0019%	0.631584	-0.662953	0.015	100	0	gi|685344445|ref|XP_009108480.1|	PREDICTED: reticuline oxidase-like protein [Brassica rapa]	82.87	0	sp|Q9SVG4|RETOL_ARATH	Reticuline oxidase-like protein OS=Arabidopsis thaliana GN=At4g20830 PE=1 SV=2	83.9	0	D7MFH9	D7MFH9_ARALL FAD-binding domain-containing protein OS=Arabidopsis lyrata subsp. lyrata GN=ARALYDRAFT_492803 PE=4 SV=1	SMb21415	119	2e-28	COG0277	FAD/FMN-containing dehydrogenases	C	Energy production and conversion ;	-	GO:0006979//response to oxidative stress;GO:0010363//regulation of plant-type hypersensitive response;GO:0055114//oxidation-reduction process;GO:0009611//response to wounding;GO:0002679//respiratory burst involved in defense response;GO:0010200//response to chitin;GO:0006612//protein targeting to membrane;GO:0006944//cellular membrane fusion;GO:0043069//negative regulation of programmed cell deat…	GO:0009055//electron carrier activity;GO:0050660//flavin adenine dinucleotide binding;GO:0008762//UDP-N-acetylmuramate dehydrogenase activity	GO:0005829//cytosol;GO:0005739//mitochondrion;GO:0009506//plasmodesma;GO:0009505//plant-type cell wall;GO:0009507//chloroplast;GO:0005773//vacuole;GO:0005886//plasma membrane;GO:0048046//apoplast
116	BraA02002658	BraA02002658	22 kDa	100%	30%	8	4	7	0.0030%	0.650717	-0.619897	0.0017	100	5e-142	gi|685384801|ref|XP_009124487.1|	PREDICTED: probable inactive serine/threonine-protein kinase fnkC [Brassica rapa]	34.85	6e-15	sp|Q9FPT1|UBP12_ARATH	Ubiquitin carboxyl-terminal hydrolase 12 OS=Arabidopsis thaliana GN=UBP12 PE=1 SV=2	74.87	2e-102	D7KAI9	D7KAI9_ARALL Predicted protein OS=Arabidopsis lyrata subsp. lyrata GN=ARALYDRAFT_680400 PE=4 SV=1	-	-	-	-	-	-	-	K10523|1|4e-24|99.8|jcu:105629014|speckle-type POZ protein	-	-
117	BraA09003155	BraA09003155	67 kDa	100%	6.4%	3	3	3	0.0011%	0.497608	-1.00692	0.021	100	1e-151	gi|685361950|ref|XP_009115360.1|	PREDICTED: reticuline oxidase-like protein [Brassica rapa]	49.49	2e-109	sp|Q9SVG4|RETOL_ARATH	Reticuline oxidase-like protein OS=Arabidopsis thaliana GN=At4g20830 PE=1 SV=2	88.95	0	D7KQR2	D7KQR2_ARALL FAD-binding domain-containing protein OS=Arabidopsis lyrata subsp. lyrata GN=ARALYDRAFT_472780 PE=4 SV=1	SMb21415	112	8e-26	COG0277	FAD/FMN-containing dehydrogenases	C	Energy production and conversion ;	-	GO:0071456//cellular response to hypoxia;GO:0010200//response to chitin;GO:0002679//respiratory burst involved in defense response;GO:0009723//response to ethylene stimulus;GO:0055114//oxidation-reduction process	GO:0050660//flavin adenine dinucleotide binding;GO:0008762//UDP-N-acetylmuramate dehydrogenase activity;GO:0009055//electron carrier activity	GO:0005783//endoplasmic reticulum
118	BraA03002023	BraA03002023	36 kDa	100%	17%	5	3	4	0.0019%	0.393469	-1.34568	0.043	99.12	0	gi|685284698|ref|XP_009133251.1|	PREDICTED: peroxidase 22-like [Brassica rapa] >gi|923599277|ref|XP_013740612.1| PREDICTED: peroxidase 22-like [Brassica napus]	82.89	0	sp|P24102|PER22_ARATH	Peroxidase 22 OS=Arabidopsis thaliana GN=PER22 PE=1 SV=2	85.31	0	B0LSF3	B0LSF3_RAPSA Peroxidase (Fragment) OS=Raphanus sativus var. niger PE=2 SV=1	-	-	-	-	-	-	-	K00430|1|0.0|684|brp:103857778|peroxidase [EC:1.11.1.7]	GO:0006979//response to oxidative stress;GO:0010043//response to zinc ion;GO:0009651//response to salt stress;GO:0055114//oxidation-reduction process	GO:0046872//metal ion binding;GO:0020037//heme binding;GO:0004601//peroxidase activity	GO:0009505//plant-type cell wall;GO:0005576//extracellular region
119	BraA03005678	BraA03005678	15 kDa	100%	34%	12	3	6	0.0045%	0.662925	-0.593082	0.00053	82.5	1e-14	gi|937930643|dbj|BAT05559.1|	Os08g0431500 [Oryza sativa Japonica Group]	-	-	-	-	83.87	8e-08	B9MTS2	B9MTS2_POPTR Predicted protein OS=Populus trichocarpa GN=POPTRDRAFT_781232 PE=4 SV=1	-	-	-	-	-	-	-	-	GO:0006511//ubiquitin-dependent protein catabolic process;GO:0051788//response to misfolded protein;GO:0080129//proteasome core complex assembly;GO:0009853//photorespiration	-	GO:0005747//mitochondrial respiratory chain complex I
120	BraA04003434	BraA04003434	41 kDa	100%	8.0%	10	3	6	0.0037%	0.620007	-0.689644	0.00055	88.39	9e-161	gi|685303452|ref|XP_009142431.1|	PREDICTED: proline-rich receptor-like protein kinase PERK9 [Brassica rapa]	-	-	-	-	65.24	5e-128	Q9ZNU3	Q9ZNU3_ARATH Putative extensin OS=Arabidopsis thaliana GN=At2g46630 PE=2 SV=1	-	-	-	-	-	-	-	-	-	-
121	BraA06005389	BraA06005389	29 kDa	100%	14%	9	3	5	0.0033%	0.663402	-0.592045	0.0014	100	0	gi|685324011|ref|XP_009151651.1|	PREDICTED: cysteine-rich repeat secretory protein 55 [Brassica rapa] >gi|923714114|ref|XP_013663325.1| PREDICTED: cysteine-rich repeat secretory protein 55-like [Brassica napus] >gi|674947146|emb|CDX86299.1| BnaA06g30160D [Brassica napus]	86.21	3e-168	sp|Q9LV60|CRR55_ARATH	Cysteine-rich repeat secretory protein 55 OS=Arabidopsis thaliana GN=CRRSP55 PE=2 SV=1	98.23	8e-72	Q8H6L0	Q8H6L0_BRARP 33 kDa secretory protein-like protein (Fragment) OS=Brassica rapa subsp. pekinensis PE=2 SV=1	-	-	-	-	-	-	-	K04730|1|5e-29|118|pper:PRUPE_ppa025419mg|interleukin-1 receptor-associated kinase 1 [EC:2.7.11.1]!K04733|2|3e-28|115|mtr:MTR_083s0014|interleukin-1 receptor-associated kinase 4 [EC:2.7.11.1]	GO:0080167//response to karrikin	-	GO:0005576//extracellular region
122	BraA07002064	BraA07002064	32 kDa	100%	12%	5	3	4	0.0019%	0.389292	-1.36108	0.015	100	4e-147	gi|685334680|ref|XP_009104823.1|	PREDICTED: trypsin inhibitor BvTI-like [Brassica rapa] >gi|674965992|emb|CDX68235.1| BnaA07g22750D [Brassica napus]	64.41	4e-16	sp|Q9CAU3|SCP2_ARATH	Serine carboxypeptidase-like 2 OS=Arabidopsis thaliana GN=SCPL2 PE=2 SV=1	77.03	6e-112	Q8H190	Q8H190_ARATH Putative trypsin inhibitor OS=Arabidopsis thaliana GN=At1g73260 PE=2 SV=1	-	-	-	-	-	-	-	K16296|1|1e-20|94.4|brp:103830756|serine carboxypeptidase-like clade I [EC:3.4.16.-]	GO:0042742//defense response to bacterium;GO:0015706//nitrate transport;GO:0009751//response to salicylic acid stimulus;GO:0010167//response to nitrate;GO:0042542//response to hydrogen peroxide;GO:0012501//programmed cell death;GO:0009651//response to salt stress	GO:0004866//endopeptidase inhibitor activity	GO:0005576//extracellular region;GO:0005739//mitochondrion
123	BraA08004793	BraA08004793	63 kDa	100%	19%	5	3	3	0.0019%	0.662925	-0.593082	0.01	100	0	gi|685348830|ref|XP_009110113.1|	PREDICTED: probable phosphoglucomutase, cytoplasmic 1 [Brassica rapa]	96.4	0	sp|O49299|PGMC1_ARATH	Probable phosphoglucomutase, cytoplasmic 1 OS=Arabidopsis thaliana GN=At1g23190 PE=2 SV=2	97.01	0	Q9XFT0	Q9XFT0_ARATH Cytosolic phosphoglucomutase (Fragment) OS=Arabidopsis thaliana GN=PGMc PE=2 SV=2	SPBC32F12.10	578	0	COG0033	Phosphoglucomutase	G	Carbohydrate transport and metabolism ;	K01835|1|0.0|1175|brp:103835677|phosphoglucomutase [EC:5.4.2.2]	GO:0009651//response to salt stress;GO:0019388//galactose catabolic process;GO:0048229//gametophyte development;GO:0006874//cellular calcium ion homeostasis;GO:0019255//glucose 1-phosphate metabolic process;GO:0000023//maltose metabolic process;GO:0019252//starch biosynthetic process;GO:0006096//glycolysis;GO:0006094//gluconeogenesis;GO:0005992//trehalose biosynthetic process;GO:0009590//detectio…	GO:0000287//magnesium ion binding;GO:0004614//phosphoglucomutase activity	GO:0009570//chloroplast stroma;GO:0044445//cytosolic part;GO:0005634//nucleus;GO:0005886//plasma membrane;GO:0010319//stromule;GO:0048046//apoplast
124	BraA10001118	BraA10001118	49 kDa	100%	8.6%	17	3	7	0.0063%	0.553126	-0.854321	8e-05	73.66	0	gi|674926680|emb|CDY06760.1|	BnaA10g05390D [Brassica napus]	67.5	6e-09	sp|Q60HG6|CATC_MACFA	Dipeptidyl peptidase 1 OS=Macaca fascicularis GN=CTSC PE=2 SV=1	90.7	2e-68	Q9SAM9	Q9SAM9_ARATH Thiol protease (Fragment) OS=Arabidopsis thaliana PE=2 SV=1	-	-	-	-	-	-	-	K16292|1|2e-102|315|ppp:PHYPADRAFT_224348|KDEL-tailed cysteine endopeptidase [EC:3.4.22.-]!K16290|4|9e-67|219|rcu:RCOM_1566330|xylem cysteine proteinase [EC:3.4.22.-]	GO:0042744//hydrogen peroxide catabolic process;GO:0009414//response to water deprivation;GO:0009651//response to salt stress;GO:0009266//response to temperature stimulus;GO:0015996//chlorophyll catabolic process;GO:0006508//proteolysis;GO:0052546//cell wall pectin metabolic process;GO:0006972//hyperosmotic response;GO:0006833//water transport;GO:0007030//Golgi organization;GO:0006096//glycolysis…	GO:0008234//cysteine-type peptidase activity;GO:0005515//protein binding	GO:0005829//cytosol;GO:0009506//plasmodesma;GO:0009507//chloroplast;GO:0005773//vacuole;GO:0005783//endoplasmic reticulum;GO:0048046//apoplast
125	BraA03006249	BraA03006249	25 kDa	100%	15%	15	3	3	0.0056%	0.496059	-1.01142	0.00015	100	2e-165	gi|685293264|ref|XP_009137537.1|	PREDICTED: transmembrane ascorbate ferrireductase 1 [Brassica rapa] >gi|922515784|ref|XP_013593006.1| PREDICTED: transmembrane ascorbate ferrireductase 1 [Brassica oleracea var. oleracea] >gi|923555662|ref|XP_013738068.1| PREDICTED: transmembrane ascorbate ferrireductase 1 [Brassica napus] >gi|923862626|ref|XP_013707027.1| PREDICTED: transmembrane ascorbate ferrireductase 1 [Brassica napus] >gi|6…	87.5	5e-141	sp|Q8L856|ACFR1_ARATH	Transmembrane ascorbate ferrireductase 1 OS=Arabidopsis thaliana GN=CYB561A PE=1 SV=1	76.98	1e-124	D7MFZ5	D7MFZ5_ARALL Putative uncharacterized protein OS=Arabidopsis lyrata subsp. lyrata GN=ARALYDRAFT_329112 PE=4 SV=1	-	-	-	-	-	-	-	K08360|1|8e-135|381|brp:103861573|cytochrome b-561	GO:0009825//multidimensional cell growth;GO:0048767//root hair elongation;GO:0000271//polysaccharide biosynthetic process;GO:0009932//cell tip growth;GO:0071555//cell wall organization;GO:0043481//anthocyanin accumulation in tissues in response to UV light;GO:0010817//regulation of hormone levels;GO:0019344//cysteine biosynthetic process	GO:0005515//protein binding;GO:0008805//carbon-monoxide oxygenase activity	GO:0016021//integral to membrane;GO:0005576//extracellular region;GO:0009507//chloroplast;GO:0005773//vacuole
126	BraA04000531	BraA04000531	67 kDa	100%	20%	7	3	4	0.0026%	0.556449	-0.845679	0.0011	100	0	gi|685296800|ref|XP_009139226.1|	PREDICTED: glutathione reductase, chloroplastic-like [Brassica rapa]	88.41	0	sp|P42770|GSHRP_ARATH	Glutathione reductase, chloroplastic OS=Arabidopsis thaliana GN=EMB2360 PE=2 SV=1	89.35	0	Q9AT40	Q9AT40_BRAJU Glutathione reductase OS=Brassica juncea GN=GR2 PE=2 SV=1	CC2302	441	2e-149	COG1249	Pyruvate/2-oxoglutarate dehydrogenase complex, dihydrolipoamide dehydrogenase (E3) component, and related enzymes	C	Energy production and conversion ;	K00383|1|0.0|1046|brp:103863219|glutathione reductase (NADPH) [EC:1.8.1.7]	GO:0055114//oxidation-reduction process;GO:0045454//cell redox homeostasis;GO:0006626//protein targeting to mitochondrion;GO:0006749//glutathione metabolic process;GO:0009658//chloroplast organization;GO:0048481//ovule development;GO:0009407//toxin catabolic process	GO:0005507//copper ion binding;GO:0009055//electron carrier activity;GO:0005524//ATP binding;GO:0004362//glutathione-disulfide reductase activity;GO:0050660//flavin adenine dinucleotide binding;GO:0050661//NADP binding	GO:0005739//mitochondrion;GO:0009570//chloroplast stroma
127	BraA04002902	BraA04002902	38 kDa	100%	15%	38	3	11	0.014%	0.481524	-1.05432	0.00014	96.57	0	gi|685302067|ref|XP_009141738.1|	PREDICTED: peroxidase C3-like [Brassica rapa] >gi|674914728|emb|CDY18387.1| BnaA04g22000D [Brassica napus]	78.86	0	sp|P17180|PER3_ARMRU	Peroxidase C3 OS=Armoracia rusticana GN=PRXC3 PE=3 SV=1	92.61	0	Q6EVC9	Q6EVC9_RAPSA Peroxidase (Fragment) OS=Raphanus sativus var. niger GN=prx2 PE=3 SV=1	-	-	-	-	-	-	-	K00430|1|0.0|692|brp:103865667|peroxidase [EC:1.11.1.7]	GO:0006979//response to oxidative stress;GO:0010043//response to zinc ion;GO:0009651//response to salt stress;GO:0055114//oxidation-reduction process	GO:0046872//metal ion binding;GO:0020037//heme binding;GO:0004601//peroxidase activity	GO:0009505//plant-type cell wall;GO:0005576//extracellular region
128	BraA01000443	BraA01000443	19 kDa	100%	20%	24	3	6	0.0089%	0.31515	-1.66589	0.00081	100	1e-129	gi|685257084|ref|XP_009119957.1|	PREDICTED: pathogenesis-related protein 1 [Brassica rapa]	60.56	9e-56	sp|P08299|PR1A_TOBAC	Pathogenesis-related protein 1A OS=Nicotiana tabacum PE=1 SV=1	78.79	1e-93	O81888	O81888_ARATH AT4g33720 OS=Arabidopsis thaliana GN=T16L1.210 PE=2 SV=1	YJL078c_1	94.7	1e-24	COG2340	Uncharacterized protein with SCP/PR1 domains	S	Function unknown ;	K13449|1|2e-130|365|brp:103844852|pathogenesis-related protein 1	-	-	GO:0005576//extracellular region
129	BraA01001053	BraA01001053	41 kDa	100%	13%	13	3	5	0.0048%	0.535887	-0.9	0.00028	99.74	0	gi|685258912|ref|XP_009133224.1|	PREDICTED: chitotriosidase-1-like [Brassica rapa]	36.69	5e-58	sp|Q13231|CHIT1_HUMAN	Chitotriosidase-1 OS=Homo sapiens GN=CHIT1 PE=1 SV=1	90.53	0	D7MG84	D7MG84_ARALL Glycosyl hydrolase family 18 protein OS=Arabidopsis lyrata subsp. lyrata GN=ARALYDRAFT_329582 PE=3 SV=1	BH0916_1	121	4e-30	COG3325	Chitinase	G	Carbohydrate transport and metabolism ;	K01183|1|0.0|717|brp:103857749|chitinase [EC:3.2.1.14]	GO:0009753//response to jasmonic acid stimulus;GO:0005975//carbohydrate metabolic process;GO:0006032//chitin catabolic process;GO:0009737//response to abscisic acid stimulus;GO:0009651//response to salt stress	GO:0008843//endochitinase activity;GO:0043169//cation binding;GO:0035885//exochitinase activity	GO:0005618//cell wall;GO:0005576//extracellular region;GO:0005634//nucleus
130	BraA03002437	BraA03002437	31 kDa	100%	23%	53	2	12	0.020%	0.611169	-0.710356	1.1e-05	100	0	gi|923545708|ref|XP_013734831.1|	PREDICTED: aquaporin PIP1-2-like isoform X1 [Brassica napus] >gi|2199574|gb|AAB61378.1| aquaporin [Brassica rapa subsp. oleifera] >gi|674950196|emb|CDX83385.1| BnaA03g21210D [Brassica napus]	98.95	0	sp|Q06611|PIP12_ARATH	Aquaporin PIP1-2 OS=Arabidopsis thaliana GN=PIP1-2 PE=1 SV=1	100	0	O04671	O04671_BRACM Aquaporin OS=Brassica campestris GN=MOD PE=2 SV=1	SMc01870	108	5e-28	COG0580	Glycerol uptake facilitator and related permeases (Major Intrinsic Protein Family)	G	Carbohydrate transport and metabolism ;	K09872|1|0.0|575|crb:CARUB_v10023782mg|aquaporin PIP	GO:0055085//transmembrane transport;GO:0015670//carbon dioxide transport;GO:0009414//response to water deprivation;GO:0009651//response to salt stress;GO:0032880//regulation of protein localization;GO:0009266//response to temperature stimulus;GO:0006972//hyperosmotic response;GO:0006833//water transport;GO:0007030//Golgi organization;GO:0006096//glycolysis;GO:0046686//response to cadmium ion	GO:0015250//water channel activity	GO:0016021//integral to membrane;GO:0046658//anchored to plasma membrane;GO:0009507//chloroplast;GO:0005773//vacuole
131	BraA07000594	BraA07000594	17 kDa	100%	12%	3	2	3	0.0011%	0.485564	-1.04227	0.039	100	6e-112	gi|674888372|emb|CDY44311.1|	BnaA07g07950D [Brassica napus]	-	-	-	-	93.67	4e-93	Q9C7P9	Q9C7P9_ARATH AWPM19-like protein OS=Arabidopsis thaliana GN=F15D2.10 PE=2 SV=1	-	-	-	-	-	-	-	-	-	-	GO:0016020//membrane
132	BraA04002951	BraA04002951	50 kDa	100%	5.7%	3	2	2	0.0011%	0.646873	-0.628447	0.04	99.78	0	gi|685302177|ref|XP_009141796.1|	PREDICTED: myrosinase-binding protein-like At2g39310 isoform X1 [Brassica rapa]	69.58	0	sp|O80950|MB22_ARATH	Myrosinase-binding protein-like At2g39310 OS=Arabidopsis thaliana GN=At2g39310 PE=2 SV=1	76.92	5e-54	Q7XAX5	Q7XAX5_BRARP Putative myrosinase-binding protein (Fragment) OS=Brassica rapa subsp. pekinensis PE=2 SV=1	-	-	-	-	-	-	-	-	-	-	GO:0009506//plasmodesma;GO:0005773//vacuole
133	BraA01000871	BraA01000871	35 kDa	100%	7.4%	10	2	5	0.0037%	0.631584	-0.662953	0.00037	100	0	gi|685258098|ref|XP_009129133.1|	PREDICTED: bark storage protein A [Brassica rapa]	42.03	1e-06	sp|B9DNJ2|MTNN_STACT	5'-methylthioadenosine/S-adenosylhomocysteine nucleosidase OS=Staphylococcus carnosus (strain TM300) GN=mtnN PE=3 SV=1	82.64	0	F4JM51	F4JM51_ARATH Phosphorylase-like protein protein OS=Arabidopsis thaliana GN=At4g28940 PE=4 SV=1	CC2266	159	4e-46	COG0775	Nucleoside phosphorylase	F	Nucleotide transport and metabolism ;	-	GO:0009116//nucleoside metabolic process	GO:0003824//catalytic activity	GO:0005886//plasma membrane
134	BraA03003726	BraA03003726	44 kDa	100%	5.6%	4	2	3	0.0015%	0.659754	-0.6	0.031	100	0	gi|685288921|ref|XP_009135412.1|	PREDICTED: peptide-N4-(N-acetyl-beta-glucosaminyl)asparagine amidase A [Brassica rapa]	60.21	4e-159	sp|P81898|PNAA_PRUDU	Peptide-N4-(N-acetyl-beta-glucosaminyl)asparagine amidase A OS=Prunus dulcis PE=1 SV=2	78.83	0	D7L386	D7L386_ARALL Putative uncharacterized protein OS=Arabidopsis lyrata subsp. lyrata GN=ARALYDRAFT_897760 PE=4 SV=1	-	-	-	-	-	-	-	K01599|1|0.0|580|eus:EUTSA_v10022319mg|uroporphyrinogen decarboxylase [EC:4.1.1.37]	-	-	GO:0005774//vacuolar membrane;GO:0009505//plant-type cell wall;GO:0009507//chloroplast
135	BraA08002881	BraA08002881	43 kDa	100%	17%	12	2	4	0.0045%	0.34665	-1.52845	0.0001	100	0	gi|685340262|ref|XP_009106949.1|	PREDICTED: GDSL esterase/lipase At1g54000-like [Brassica rapa] >gi|923927365|ref|XP_013732602.1| PREDICTED: GDSL esterase/lipase 22-like [Brassica napus]	82.82	0	sp|Q8W4H8|GDL19_ARATH	Inactive GDSL esterase/lipase-like protein 23 OS=Arabidopsis thaliana GN=GLL23 PE=1 SV=1	86.12	0	D7KLD6	D7KLD6_ARALL Putative uncharacterized protein OS=Arabidopsis lyrata subsp. lyrata GN=ARALYDRAFT_474528 PE=4 SV=1	all3634	52	9e-07	COG3240	Phospholipase/lecithinase/hemolysin	IR	Lipid transport and metabolism ; General function prediction only ;	K10960|1|3e-23|105|atr:18422248|geranylgeranyl reductase [EC:1.3.1.83]!K00679|2|2e-21|99.8|cic:CICLE_v10027727mg|phospholipid:diacylglycerol acyltransferase [EC:2.3.1.158]!K01188|3|7e-21|98.2|aly:ARALYDRAFT_316517|beta-glucosidase [EC:3.2.1.21]!K00514|4|8e-19|92.0|rcu:RCOM_1428040|zeta-carotene desaturase [EC:1.3.5.6]!K01206|5|8e-18|87.8|tcc:TCM_010576|alpha-L-fucosidase [EC:3.2.1.51]	GO:0006629//lipid metabolic process	GO:0004091//carboxylesterase activity;GO:0016298//lipase activity	GO:0000325//plant-type vacuole;GO:0009505//plant-type cell wall;GO:0009506//plasmodesma;GO:0005774//vacuolar membrane;GO:0005576//extracellular region
136	BraA07000634	BraA07000634	44 kDa	100%	5.6%	10	2	4	0.0037%	0.651957	-0.617151	0.00083	100	0	gi|685329679|ref|XP_009102892.1|	PREDICTED: GDSL esterase/lipase At1g28570-like [Brassica rapa]	80.1	0	sp|Q9FXJ1|GDL6_ARATH	GDSL esterase/lipase At1g28570 OS=Arabidopsis thaliana GN=At1g28570 PE=2 SV=1	80.16	0	D7KCY2	D7KCY2_ARALL Putative uncharacterized protein OS=Arabidopsis lyrata subsp. lyrata GN=ARALYDRAFT_473078 PE=4 SV=1	all3634	93.6	1e-20	COG3240	Phospholipase/lecithinase/hemolysin	IR	Lipid transport and metabolism ; General function prediction only ;	K00514|1|1e-64|225|rcu:RCOM_1428040|zeta-carotene desaturase [EC:1.3.5.6]!K01206|2|7e-59|199|cic:CICLE_v10031741mg|alpha-L-fucosidase [EC:3.2.1.51]	GO:0010363//regulation of plant-type hypersensitive response;GO:0006629//lipid metabolic process;GO:0009963//positive regulation of flavonoid biosynthetic process;GO:0006612//protein targeting to membrane	GO:0016298//lipase activity;GO:0004091//carboxylesterase activity	GO:0005576//extracellular region;GO:0005773//vacuole
137	BraA03002385	BraA03002385	20 kDa	99%	4.1%	6	1	1	0.0022%	0.531545	-0.911737	0.014	100	3e-136	gi|685285557|ref|XP_009133689.1|	PREDICTED: uclacyanin-2-like [Brassica rapa]	66.02	3e-62	sp|O80517|BCB2_ARATH	Uclacyanin-2 OS=Arabidopsis thaliana GN=At2g44790 PE=1 SV=1	63.64	8e-35	F4YAW2	F4YAW2_GOSHI Copper binding protein 3 OS=Gossypium hirsutum GN=BCP3 PE=2 SV=1	-	-	-	-	-	-	-	-	-	-
138	BraA03004774	BraA03004774	30 kDa	98%	6.3%	4	1	2	0.0015%	0.533323	-0.906918	0.019	100	0	gi|937575029|ref|NP_001303184.1|	aquaporin PIP2-1 [Brassica napus] >gi|685363565|ref|XP_009116034.1| PREDICTED: aquaporin PIP2-1 [Brassica rapa] >gi|5081421|gb|AAD39373.1|AF118382_1 plasma membrane intrinsic protein 1 [Brassica napus] >gi|674955449|emb|CDX78177.1| BnaA09g33720D [Brassica napus]	94.08	0	sp|P43286|PIP21_ARATH	Aquaporin PIP2-1 OS=Arabidopsis thaliana GN=PIP2-1 PE=1 SV=1	100	0	Q9XHG7	Q9XHG7_BRANA Plasma membrane intrinsic protein 1 OS=Brassica napus GN=PIP1 PE=2 SV=1	slr2057	107	2e-27	COG0580	Glycerol uptake facilitator and related permeases (Major Intrinsic Protein Family)	G	Carbohydrate transport and metabolism ;	K09872|1|0.0|546|brp:103841267|aquaporin PIP	GO:0009750//response to fructose stimulus;GO:0006833//water transport;GO:0080170//hydrogen peroxide transmembrane transport;GO:0006816//calcium ion transport;GO:0010106//cellular response to iron ion starvation;GO:0009651//response to salt stress;GO:0006826//iron ion transport;GO:0048767//root hair elongation;GO:0006972//hyperosmotic response;GO:0007030//Golgi organization;GO:0006096//glycolysis;…	GO:0015250//water channel activity;GO:0031625//ubiquitin protein ligase binding	GO:0005773//vacuole;GO:0016021//integral to membrane;GO:0009507//chloroplast;GO:0009506//plasmodesma;GO:0005886//plasma membrane
139	BraA06006230	BraA06006230	19 kDa	99%	4.8%	14	1	2	0.0052%	0.615572	-0.7	5.7e-05	99.38	1e-112	gi|685326917|ref|XP_009101816.1|	PREDICTED: cysteine proteinase RD21a [Brassica rapa]	66.05	3e-66	sp|P43297|RD21A_ARATH	Cysteine proteinase RD21a OS=Arabidopsis thaliana GN=RD21A PE=1 SV=1	98.12	8e-110	Q8W181	Q8W181_BRAOL Senescence-associated cysteine protease OS=Brassica oleracea GN=CP2 PE=2 SV=1	-	-	-	-	-	-	-	K01365|1|1e-54|177|mdm:103425147|cathepsin L [EC:3.4.22.15]	GO:0042744//hydrogen peroxide catabolic process;GO:0009414//response to water deprivation;GO:0009651//response to salt stress;GO:0009266//response to temperature stimulus;GO:0015996//chlorophyll catabolic process;GO:0006508//proteolysis;GO:0052546//cell wall pectin metabolic process;GO:0006972//hyperosmotic response;GO:0006833//water transport;GO:0007030//Golgi organization;GO:0006096//glycolysis…	GO:0008234//cysteine-type peptidase activity;GO:0005515//protein binding	GO:0005829//cytosol;GO:0009506//plasmodesma;GO:0009507//chloroplast;GO:0005773//vacuole;GO:0005783//endoplasmic reticulum;GO:0048046//apoplast

## Sheet: Supplementary Table S3
Table S3. Differentially accumulated proteins between 4RTR and 4RCK
ID	Accession	Description	Molecular	Probability	Coverage	#Spectra	#Unique_peptide	#Unique_Spectra	Percent	4RTR/4RCK FoldChange	Log2 [4RTR/4RCK FoldChange value]	Pvalue	NCBInr Identity	NCBInr E_Value	NCBInr Accession	NCBInr Description	Uniprot_Swissprot Identity	Uniprot_Swissprot E_Value	Uniprot_Swissprot Accession	Uniprot_Swissprot Description	Uniprot_Tremble Identity	Uniprot_Tremble E_Value	Uniprot_Tremble Accession	Uniprot_Tremble Description	Protein_or_Domain	COG Identity	COG E-Value	COG_ID	COG Function-Description	COG Code	COG Functional-Categories	KEGG(ko_id|rank|evalue|score|identity|ko_definition)	GO Biological_Process	GO Molecular_Function	GO Cellular_Component
1	BraA08002203	BraA08002203	53 kDa	100%	45%	89	15	31	0.033%	1.75364	0.810356	9.4e-05	100	0	gi|923530626|ref|XP_013695581.1|	PREDICTED: adenosylhomocysteinase 1-like isoform X1 [Brassica napus] >gi|923543325|ref|XP_013734056.1| PREDICTED: adenosylhomocysteinase 1-like isoform X1 [Brassica napus]	96.91	0	sp|O23255|SAHH1_ARATH	Adenosylhomocysteinase 1 OS=Arabidopsis thaliana GN=SAHH1 PE=1 SV=1	99.57	0	A7XB47	A7XB47_BRAOA Adenosylhomocysteinase OS=Brassica oleracea var. alboglabra PE=2 SV=1	CC0257	602	0	COG0499	S-adenosylhomocysteine hydrolase	H	Coenzyme transport and metabolism ;	K01251|1|0.0|926|eus:EUTSA_v10024750mg|adenosylhomocysteinase [EC:3.3.1.1]	GO:0051788//response to misfolded protein;GO:0009853//photorespiration;GO:0006094//gluconeogenesis;GO:0006346//methylation-dependent chromatin silencing;GO:0006833//water transport;GO:0009793//embryo development ending in seed dormancy;GO:0051049//regulation of transport;GO:0009651//response to salt stress;GO:0080129//proteasome core complex assembly;GO:0048767//root hair elongation;GO:0006972//h…	GO:0000166//nucleotide binding;GO:0004013//adenosylhomocysteinase activity;GO:0005507//copper ion binding	GO:0005774//vacuolar membrane;GO:0048046//apoplast;GO:0005794//Golgi apparatus;GO:0005829//cytosol;GO:0009506//plasmodesma;GO:0005886//plasma membrane
2	BraA01000382	BraA01000382	98 kDa	100%	21%	39	15	20	0.015%	1.50132	0.586231	0.02	100	0	gi|685256916|ref|XP_009112399.1|	PREDICTED: coatomer subunit gamma [Brassica rapa] >gi|923504660|ref|XP_013650294.1| PREDICTED: coatomer subunit gamma [Brassica napus]	96.84	0	sp|Q0WW26|COPG_ARATH	Coatomer subunit gamma OS=Arabidopsis thaliana GN=At4g34450 PE=1 SV=2	96.84	0	B9DHT9	B9DHT9_ARATH Coatomer subunit gamma OS=Arabidopsis thaliana GN=AT4G34450 PE=2 SV=1	SPAC57A7.10c	601	0	COG5240	Vesicle coat complex COPI, gamma subunit	U	Intracellular trafficking, secretion, and vesicular transport ;	K17267|1|0.0|1783|brp:103837747|coatomer protein complex, subunit gamma	GO:0016192//vesicle-mediated transport;GO:0010498//proteasomal protein catabolic process;GO:0007010//cytoskeleton organization;GO:0006094//gluconeogenesis;GO:0006886//intracellular protein transport;GO:0006487//protein N-linked glycosylation	GO:0030276//clathrin binding;GO:0005198//structural molecule activity	GO:0030126//COPI vesicle coat;GO:0005829//cytosol;GO:0009506//plasmodesma;GO:0009507//chloroplast;GO:0005634//nucleus;GO:0005886//plasma membrane
3	BraA09002221	BraA09002221	54 kDa	100%	34%	106	14	33	0.039%	2.12132	1.08496	0.00063	99.61	0	gi|685366347|ref|XP_009117239.1|	PREDICTED: leucine aminopeptidase 1 [Brassica rapa]	88.08	0	sp|P30184|AMPL1_ARATH	Leucine aminopeptidase 1 OS=Arabidopsis thaliana GN=PM25 PE=1 SV=1	97.16	2e-146	Q56WM8	Q56WM8_ARATH Putative leucine aminopeptidase OS=Arabidopsis thaliana GN=At2g24200 PE=2 SV=1	alr0237	420	2e-142	COG0260	Leucyl aminopeptidase	E	Amino acid transport and metabolism ;	K01255|1|0.0|1006|brp:103842373|leucyl aminopeptidase [EC:3.4.11.1]	GO:0006623//protein targeting to vacuole;GO:0009651//response to salt stress;GO:0009266//response to temperature stimulus;GO:0006508//proteolysis;GO:0006972//hyperosmotic response;GO:0006833//water transport;GO:0007030//Golgi organization;GO:0010150//leaf senescence;GO:0006096//glycolysis;GO:0006094//gluconeogenesis;GO:0046686//response to cadmium ion	GO:0030145//manganese ion binding;GO:0004177//aminopeptidase activity;GO:0008235//metalloexopeptidase activity	GO:0005829//cytosol;GO:0009570//chloroplast stroma;GO:0005773//vacuole
4	BraA02000028	BraA02000028	66 kDa	100%	25%	37	11	19	0.014%	1.52664	0.610356	0.00087	100	0	gi|685268736|ref|XP_009125425.1|	PREDICTED: pyruvate decarboxylase 4 [Brassica rapa] >gi|674876484|emb|CDY55899.1| BnaAnng13920D [Brassica napus]	92.09	0	sp|Q9M040|PDC4_ARATH	Pyruvate decarboxylase 4 OS=Arabidopsis thaliana GN=PDC4 PE=2 SV=1	94.07	0	D7M737	D7M737_ARALL Putative uncharacterized protein OS=Arabidopsis lyrata subsp. lyrata GN=ARALYDRAFT_486945 PE=3 SV=1	SPAC186.09	485	2e-165	COG3961	Pyruvate decarboxylase and related thiamine pyrophosphate-requiring enzymes	GHR	Carbohydrate transport and metabolism ; Coenzyme transport and metabolism ; General function prediction only ;	K01568|1|0.0|1231|brp:103850424|pyruvate decarboxylase [EC:4.1.1.1]	GO:0001666//response to hypoxia;GO:0009862//systemic acquired resistance, salicylic acid mediated signaling pathway;GO:0010498//proteasomal protein catabolic process;GO:0007010//cytoskeleton organization;GO:0006094//gluconeogenesis;GO:0010310//regulation of hydrogen peroxide metabolic process	GO:0030976//thiamine pyrophosphate binding;GO:0016740//transferase activity;GO:0000287//magnesium ion binding;GO:0004737//pyruvate decarboxylase activity	GO:0005829//cytosol;GO:0009507//chloroplast;GO:0016020//membrane
5	BraA09003614	BraA09003614	86 kDa	100%	15%	31	10	18	0.012%	1.6245	0.7	0.00013	99.6	0	gi|923711614|ref|XP_013662614.1|	PREDICTED: probable methyltransferase PMT24 [Brassica napus] >gi|674884158|emb|CDY48339.1| BnaA09g26820D [Brassica napus]	88.98	0	sp|Q6NPR7|PMTO_ARATH	Probable methyltransferase PMT24 OS=Arabidopsis thaliana GN=At1g29470 PE=2 SV=1	89.11	0	D7KDU2	D7KDU2_ARALL Putative uncharacterized protein OS=Arabidopsis lyrata subsp. lyrata GN=ARALYDRAFT_473159 PE=4 SV=1	-	-	-	-	-	-	-	K16302|1|0.0|583|vvi:100245434|metal transporter CNNM	GO:0032259//methylation	GO:0008168//methyltransferase activity	GO:0005802//trans-Golgi network;GO:0005794//Golgi apparatus;GO:0005768//endosome
6	BraA05004215	BraA05004215	50 kDa	100%	27%	25	9	14	0.0093%	1.5322	0.615609	0.00026	98.65	0	gi|674864868|emb|CDY67944.1|	BnaAnng25620D [Brassica napus]	92.55	0	sp|P57751|UGPA1_ARATH	UTP--glucose-1-phosphate uridylyltransferase 1 OS=Arabidopsis thaliana GN=At5g17310 PE=2 SV=1	92.54	0	D7L0E9	D7L0E9_ARALL UDP-glucose pyrophosphorylase OS=Arabidopsis lyrata subsp. lyrata GN=UGP PE=4 SV=1	YKL035w	480	7e-167	COG4284	UDP-glucose pyrophosphorylase	G	Carbohydrate transport and metabolism ;	K00963|1|0.0|860|brp:103855145|UTP--glucose-1-phosphate uridylyltransferase [EC:2.7.7.9]	GO:0052543//callose deposition in cell wall;GO:0010264//myo-inositol hexakisphosphate biosynthetic process;GO:0009651//response to salt stress;GO:0005985//sucrose metabolic process;GO:0000023//maltose metabolic process;GO:0009555//pollen development;GO:0019252//starch biosynthetic process;GO:0046686//response to cadmium ion;GO:0016036//cellular response to phosphate starvation;GO:0043085//positiv…	GO:0003983//UTP:glucose-1-phosphate uridylyltransferase activity	GO:0005829//cytosol;GO:0090406//pollen tube;GO:0005886//plasma membrane
7	BraA06003881	BraA06003881	32 kDa	100%	28%	25	7	14	0.0093%	1.68078	0.749134	4.5e-05	100	0	gi|685294040|ref|XP_009137909.1|	PREDICTED: probable xyloglucan endotransglucosylase/hydrolase protein 17 [Brassica rapa] >gi|674893573|emb|CDY39195.1| BnaA03g50070D [Brassica napus]	85.92	1e-169	sp|O80803|XTH17_ARATH	Probable xyloglucan endotransglucosylase/hydrolase protein 17 OS=Arabidopsis thaliana GN=XTH17 PE=2 SV=1	86.59	7e-172	D7MC63	D7MC63_ARALL ATXTH19 OS=Arabidopsis lyrata subsp. lyrata GN=ARALYDRAFT_491721 PE=4 SV=1	YLR213c	78.2	9e-16	COG2273	Beta-glucanase/Beta-glucan synthetase	G	Carbohydrate transport and metabolism ;	K08235|1|0.0|537|brp:103861950|xyloglucan:xyloglucosyl transferase [EC:2.4.1.207]	GO:0010411//xyloglucan metabolic process	GO:0016762//xyloglucan:xyloglucosyl transferase activity;GO:0033946//xyloglucan-specific endo-beta-1,4-glucanase activity;GO:0080039//xyloglucan endotransglucosylase activity	GO:0009505//plant-type cell wall;GO:0048046//apoplast
8	BraA04001151	BraA04001151	53 kDa	100%	18%	27	7	14	0.010%	1.85714	0.893082	0.0011	100	0	gi|685298092|ref|XP_009139830.1|	PREDICTED: UDP-glucose 6-dehydrogenase 4 [Brassica rapa]	97.5	0	sp|Q9FM01|UGDH4_ARATH	UDP-glucose 6-dehydrogenase 4 OS=Arabidopsis thaliana GN=UGD4 PE=1 SV=1	95.42	0	D7MJP7	D7MJP7_ARALL UDP-glucose 6-dehydrogenase OS=Arabidopsis lyrata subsp. lyrata GN=ARALYDRAFT_916391 PE=3 SV=1	BS_tuaD	292	2e-93	COG1004	Predicted UDP-glucose 6-dehydrogenase	M	Cell wall/membrane/envelope biogenesis ;	K00012|1|0.0|992|brp:103863829|UDPglucose 6-dehydrogenase [EC:1.1.1.22]	GO:0006007//glucose catabolic process;GO:0009749//response to glucose stimulus;GO:0055114//oxidation-reduction process;GO:0048767//root hair elongation;GO:0009744//response to sucrose stimulus;GO:0009750//response to fructose stimulus;GO:0042732//D-xylose metabolic process;GO:0052546//cell wall pectin metabolic process;GO:0007030//Golgi organization;GO:0007033//vacuole organization	GO:0003979//UDP-glucose 6-dehydrogenase activity;GO:0051287//NAD binding	GO:0005829//cytosol;GO:0005618//cell wall;GO:0005634//nucleus;GO:0048046//apoplast
9	BraA04003158	BraA04003158	38 kDa	100%	29%	33	7	17	0.012%	1.6245	0.7	0.00048	100	3e-09	gi|674918391|emb|CDY14794.1|	BnaC04g47910D [Brassica napus]	85.71	2e-07	sp|P48421|C83A1_ARATH	Cytochrome P450 83A1 OS=Arabidopsis thaliana GN=CYP83A1 PE=1 SV=2	100	2e-08	C5H9N9	C5H9N9_BRARP Cytochrome P450 83a1 OS=Brassica rapa subsp. pekinensis GN=CYP83A1-2 PE=3 SV=1	-	-	-	-	-	-	-	K12156|1|0.0|525|aly:ARALYDRAFT_493537|cytochrome P450, family 83, subfamily A, polypeptide 1 [EC:1.14.-.-]	GO:0009411//response to UV;GO:0009684//indoleacetic acid biosynthetic process;GO:0006098//pentose-phosphate shunt;GO:0019288//isopentenyl diphosphate biosynthetic process, mevalonate-independent pathway;GO:0019252//starch biosynthetic process;GO:0019761//glucosinolate biosynthetic process;GO:0019344//cysteine biosynthetic process	GO:0016709//oxidoreductase activity, acting on paired donors, with incorporation or reduction of molecular oxygen, NAD(P)H as one donor, and incorporation of one atom of oxygen;GO:0009055//electron carrier activity;GO:0019825//oxygen binding;GO:0020037//heme binding;GO:0005506//iron ion binding	-
10	BraA08005240	BraA08005240	35 kDa	100%	23%	29	6	11	0.011%	1.55896	0.640584	0.018	100	0	gi|685306973|ref|XP_009144211.1|	PREDICTED: probable fructokinase-1 [Brassica rapa]	94.77	0	sp|Q9SID0|SCRK1_ARATH	Probable fructokinase-1 OS=Arabidopsis thaliana GN=At2g31390 PE=2 SV=1	97.73	3e-88	Q8S2Z9	Q8S2Z9_ARALL Fructokinase (Fragment) OS=Arabidopsis lyrata subsp. lyrata GN=FKA1 PE=4 SV=1	BH1857	229	4e-73	COG0524	Sugar kinases, ribokinase family	G	Carbohydrate transport and metabolism ;	K00847|1|0.0|661|brp:103867879|fructokinase [EC:2.7.1.4]	GO:0006014//D-ribose metabolic process;GO:0009744//response to sucrose stimulus;GO:0016310//phosphorylation;GO:0009749//response to glucose stimulus;GO:0009750//response to fructose stimulus;GO:0000041//transition metal ion transport	GO:0004747//ribokinase activity	GO:0005794//Golgi apparatus;GO:0009506//plasmodesma;GO:0005886//plasma membrane;GO:0005829//cytosol
11	BraA08002577	BraA08002577	46 kDa	100%	15%	24	6	7	0.0089%	1.6245	0.7	0.0004	100	0	gi|685340803|ref|XP_009107173.1|	PREDICTED: uncharacterized protein LOC103832835 [Brassica rapa] >gi|923687474|ref|XP_013655550.1| PREDICTED: uncharacterized protein LOC106360490 [Brassica napus] >gi|674886024|emb|CDY46550.1| BnaA08g01890D [Brassica napus]	23.74	8e-18	sp|Q8W486|Y1491_ARATH	Uncharacterized protein At1g04910 OS=Arabidopsis thaliana GN=At1g04910 PE=2 SV=1	91.27	0	D7KHU2	D7KHU2_ARALL Putative uncharacterized protein OS=Arabidopsis lyrata subsp. lyrata GN=ARALYDRAFT_892138 PE=4 SV=1	-	-	-	-	-	-	-	K01835|1|4e-13|74.7|mtr:MTR_1g102030|phosphoglucomutase [EC:5.4.2.2]!K13506|2|1e-08|60.1|mdm:103446271|glycerol-3-phosphate O-acyltransferase 3/4 [EC:2.3.1.15]	-	GO:0016757//transferase activity, transferring glycosyl groups	GO:0005802//trans-Golgi network;GO:0009505//plant-type cell wall;GO:0005794//Golgi apparatus;GO:0005768//endosome
12	BraA02001000	BraA02001000	63 kDa	100%	14%	13	6	10	0.0048%	1.78294	0.834261	0.035	97.43	0	gi|685271049|ref|XP_009126562.1|	PREDICTED: glucomannan 4-beta-mannosyltransferase 2 [Brassica rapa]	94.67	0	sp|Q9FNI7|CSLA2_ARATH	Glucomannan 4-beta-mannosyltransferase 2 OS=Arabidopsis thaliana GN=CSLA2 PE=2 SV=1	95.04	0	D7M1I0	D7M1I0_ARALL Putative uncharacterized protein OS=Arabidopsis lyrata subsp. lyrata GN=ARALYDRAFT_489123 PE=4 SV=1	AGl3021	103	2e-22	COG1215	Glycosyltransferases, probably involved in cell wall biogenesis	M	Cell wall/membrane/envelope biogenesis ;	K13680|1|0.0|1083|brp:103851461|beta-mannan synthase [EC:2.4.1.32]	-	GO:0016760//cellulose synthase (UDP-forming) activity;GO:0051753//mannan synthase activity	GO:0005794//Golgi apparatus
13	BraA01000809	BraA01000809	52 kDa	100%	20%	14	6	10	0.0052%	1.77005	0.823786	0.001	100	0	gi|685257955|ref|XP_009128553.1|	PREDICTED: venom phosphodiesterase 2-like [Brassica rapa]	39.39	6e-79	sp|J3SBP3|PDE2_CROAD	Venom phosphodiesterase 2 OS=Crotalus adamanteus PE=1 SV=1	85.6	1e-71	Q9SU80	Q9SU80_ARATH Alkaline-phosphatase-like family protein OS=Arabidopsis thaliana GN=T16L4.220 PE=2 SV=1	SPBC725.05c	243	2e-74	COG1524	Uncharacterized proteins of the AP superfamily	R	General function prediction only ;	K01513|1|0.0|569|cic:CICLE_v10008105mg|ectonucleotide pyrophosphatase/phosphodiesterase family member 1/3 [EC:3.1.4.1 3.6.1.9]	GO:0009117//nucleotide metabolic process	GO:0016787//hydrolase activity	GO:0005576//extracellular region;GO:0005773//vacuole
14	BraA08001936	BraA08001936	139 kDa	100%	4.9%	31	6	15	0.012%	1.51572	0.6	6.9e-05	100	6e-59	gi|674963571|emb|CDX69803.1|	BnaA10g21520D [Brassica napus]	90.79	3e-41	sp|Q96319|ERH_ARATH	Enhancer of rudimentary homolog OS=Arabidopsis thaliana GN=At5g10810 PE=3 SV=1	96.49	0	D7M3J2	D7M3J2_ARALL Putative uncharacterized protein OS=Arabidopsis lyrata subsp. lyrata GN=ARALYDRAFT_909044 PE=4 SV=1	-	-	-	-	-	-	-	K17086|1|0.0|1172|eus:EUTSA_v10012938mg|transmembrane 9 superfamily member 2/4	GO:0006499//N-terminal protein myristoylation	-	GO:0005768//endosome;GO:0009505//plant-type cell wall;GO:0005794//Golgi apparatus;GO:0009506//plasmodesma;GO:0005886//plasma membrane;GO:0005774//vacuolar membrane;GO:0016021//integral to membrane;GO:0005802//trans-Golgi network;GO:0005739//mitochondrion
15	BraA09001192	BraA09001192	54 kDa	100%	15%	7	5	6	0.0026%	2.92771	1.54977	0.0028	94.3	0	gi|674864648|emb|CDY68048.1|	BnaA01g34710D, partial [Brassica napus]	90.61	0	sp|Q9S7U0|INO1_WHEAT	Inositol-3-phosphate synthase OS=Triticum aestivum GN=MIPS PE=2 SV=1	92.49	0	Q10QK7	Q10QK7_ORYSJ Inositol-3-phosphate synthase, putative, expressed OS=Oryza sativa subsp. japonica GN=LOC_Os03g09250 PE=4 SV=1	YJL153c	510	3e-177	COG1260	Myo-inositol-1-phosphate synthase	I	Lipid transport and metabolism ;	K01858|1|0.0|897|brp:103837906|myo-inositol-1-phosphate synthase [EC:5.5.1.4]	GO:0010264//myo-inositol hexakisphosphate biosynthetic process;GO:0042742//defense response to bacterium;GO:0006021//inositol biosynthetic process;GO:0009408//response to heat;GO:0015996//chlorophyll catabolic process;GO:0009733//response to auxin stimulus;GO:0050832//defense response to fungus;GO:0009644//response to high light intensity;GO:0042542//response to hydrogen peroxide;GO:0051607//defe…	GO:0004512//inositol-3-phosphate synthase activity;GO:0005515//protein binding;GO:0000166//nucleotide binding	GO:0005737//cytoplasm
16	BraA02002981	BraA02002981	34 kDa	100%	43%	10	5	7	0.0037%	1.76279	0.817865	0.027	100	0	gi|685277954|ref|XP_009129921.1|	PREDICTED: uncharacterized protein LOC103854708 [Brassica rapa] >gi|674927863|emb|CDY05531.1| BnaA02g31600D [Brassica napus]	31.58	1e-08	sp|Q9FPT1|UBP12_ARATH	Ubiquitin carboxyl-terminal hydrolase 12 OS=Arabidopsis thaliana GN=UBP12 PE=1 SV=2	80.2	4e-171	D7M4R4	D7M4R4_ARALL Putative uncharacterized protein OS=Arabidopsis lyrata subsp. lyrata GN=ARALYDRAFT_489472 PE=4 SV=1	-	-	-	-	-	-	-	K10523|1|1e-41|149|jcu:105629182|speckle-type POZ protein	GO:0000041//transition metal ion transport	-	GO:0005576//extracellular region;GO:0016020//membrane;GO:0009506//plasmodesma;GO:0009507//chloroplast
17	BraA09002097	BraA09002097	71 kDa	100%	9.6%	13	5	8	0.0048%	1.53589	0.619072	0.023	97.43	0	gi|923706270|ref|XP_013661111.1|	PREDICTED: DEAD-box ATP-dependent RNA helicase 7-like [Brassica napus]	82.08	0	sp|Q39189|RH7_ARATH	DEAD-box ATP-dependent RNA helicase 7 OS=Arabidopsis thaliana GN=RH7 PE=1 SV=2	81.41	0	D7MLB4	D7MLB4_ARALL Putative uncharacterized protein OS=Arabidopsis lyrata subsp. lyrata GN=ARALYDRAFT_496396 PE=3 SV=1	DR1624	268	5e-81	COG0513	Superfamily II DNA and RNA helicases	LKJ	Replication, recombination and repair ; Transcription ; Translation, ribosomal structure and biogenesis ;	K16911|1|0.0|1097|brp:103837405|ATP-dependent RNA helicase DDX21 [EC:3.6.4.13]	GO:0001510//RNA methylation;GO:0051604//protein maturation	GO:0003723//RNA binding;GO:0008026//ATP-dependent helicase activity;GO:0005524//ATP binding;GO:0017151//DEAD/H-box RNA helicase binding	GO:0005730//nucleolus
18	BraA02003224	BraA02003224	22 kDa	100%	24%	19	4	9	0.0071%	1.73693	0.796537	0.0001	100	1e-148	gi|685278547|ref|XP_009130208.1|	PREDICTED: 21 kDa protein-like [Brassica rapa]	54.55	3e-61	sp|P17407|21KD_DAUCA	21 kDa protein OS=Daucus carota PE=2 SV=1	84.31	1e-93	Q9FXM2	Q9FXM2_ARATH DC 1.2 homolog (Fragment) OS=Arabidopsis thaliana GN=FL5-2I22 PE=2 SV=1	-	-	-	-	-	-	-	K01051|1|5e-21|93.2|rcu:RCOM_0417480|pectinesterase [EC:3.1.1.11]	GO:0031348//negative regulation of defense response;GO:0009595//detection of biotic stimulus;GO:0043086//negative regulation of catalytic activity;GO:0009867//jasmonic acid mediated signaling pathway;GO:0009697//salicylic acid biosynthetic process;GO:0006833//water transport;GO:0009862//systemic acquired resistance, salicylic acid mediated signaling pathway;GO:0010363//regulation of plant-type hy…	GO:0030599//pectinesterase activity;GO:0046910//pectinesterase inhibitor activity	GO:0005576//extracellular region
19	BraA01000798	BraA01000798	61 kDa	100%	7.7%	8	4	6	0.0030%	1.56078	0.642265	0.001	100	3e-132	gi|685257930|ref|XP_009128448.1|	PREDICTED: cleavage and polyadenylation specificity factor subunit 5 [Brassica rapa]	90.78	0	sp|Q9S7U9|M2K2_ARATH	Mitogen-activated protein kinase kinase 2 OS=Arabidopsis thaliana GN=MKK2 PE=1 SV=2	98.6	0	F2YGR5	F2YGR5_BRANA Mitogen-associated protein kinase kinase 1 OS=Brassica napus GN=MKK1 PE=2 SV=1	YAR019c	122	2e-28	COG0515	Serine/threonine protein kinase	RTKL	General function prediction only ; Signal transduction mechanisms ; Transcription ; Replication, recombination and repair ;	K04368|1|0.0|666|brp:103853285|mitogen-activated protein kinase kinase 1 [EC:2.7.12.2]	GO:0031348//negative regulation of defense response;GO:0009595//detection of biotic stimulus;GO:0009605//response to external stimulus;GO:0009631//cold acclimation;GO:0010374//stomatal complex development;GO:0009867//jasmonic acid mediated signaling pathway;GO:0009697//salicylic acid biosynthetic process;GO:0006833//water transport;GO:0035304//regulation of protein dephosphorylation;GO:0009862//s…	GO:0004708//MAP kinase kinase activity;GO:0005515//protein binding;GO:0004713//protein tyrosine kinase activity;GO:0004674//protein serine/threonine kinase activity;GO:0005524//ATP binding	GO:0005737//cytoplasm;GO:0005886//plasma membrane
20	BraA06004843	BraA06004843	50 kDa	100%	9.9%	6	3	4	0.0022%	1.67154	0.741179	0.033	99.78	0	gi|685385048|ref|XP_009124573.1|	PREDICTED: uncharacterized protein LOC103849563 [Brassica rapa]	-	-	-	-	85.75	0	D7LAB6	D7LAB6_ARALL Early-responsive to dehydration 7 OS=Arabidopsis lyrata subsp. lyrata GN=ERD7 PE=4 SV=1	-	-	-	-	-	-	-	K19366|1|0.0|800|brp:103849563|spartin	GO:0009414//response to water deprivation;GO:0009644//response to high light intensity;GO:0009409//response to cold;GO:0010286//heat acclimation;GO:0009737//response to abscisic acid stimulus;GO:0009651//response to salt stress	-	GO:0005737//cytoplasm;GO:0009506//plasmodesma;GO:0005886//plasma membrane
21	BraA08002261	BraA08002261	37 kDa	100%	13%	17	3	5	0.0063%	1.51732	0.601527	0.047	100	0	gi|685379094|ref|XP_009122284.1|	PREDICTED: peroxidase A2 [Brassica rapa] >gi|923887898|ref|XP_013715216.1| PREDICTED: peroxidase A2-like [Brassica napus]	85.1	0	sp|Q9FG34|PER54_ARATH	Peroxidase 54 OS=Arabidopsis thaliana GN=PER54 PE=2 SV=1	99.02	0	Q6JKN8	Q6JKN8_BRANA Peroxidase (Fragment) OS=Brassica napus GN=podC PE=2 SV=3	-	-	-	-	-	-	-	K00430|1|0.0|654|brp:103847012|peroxidase [EC:1.11.1.7]	GO:0006979//response to oxidative stress;GO:0002215//defense response to nematode;GO:0009908//flower development;GO:0055114//oxidation-reduction process	GO:0020037//heme binding;GO:0004601//peroxidase activity	GO:0005794//Golgi apparatus;GO:0005774//vacuolar membrane;GO:0005576//extracellular region
22	BraA06004518	BraA06004518	60 kDa	100%	6.1%	9	3	5	0.0033%	2.09246	1.0652	0.021	99.71	0	gi|685320634|ref|XP_009150375.1|	PREDICTED: probable inactive purple acid phosphatase 29 [Brassica rapa]	82.47	1e-113	sp|Q9FMK9|PPA29_ARATH	Probable inactive purple acid phosphatase 29 OS=Arabidopsis thaliana GN=PAP29 PE=2 SV=1	84.02	4e-114	D7MNF5	D7MNF5_ARALL ATPAP29/PAP29 OS=Arabidopsis lyrata subsp. lyrata GN=ARALYDRAFT_919602 PE=4 SV=1	CAC1961	159	9e-44	COG1409	Predicted phosphohydrolases	R	General function prediction only ;	K12867|1|2e-23|108|cvr:CHLNCDRAFT_134697|pre-mRNA-splicing factor SYF1	-	GO:0003993//acid phosphatase activity;GO:0004722//protein serine/threonine phosphatase activity	GO:0005576//extracellular region
23	BraA03000880	BraA03000880	44 kDa	100%	12%	5	3	5	0.0019%	1.58149	0.661288	0.04	97.28	0	gi|685281525|ref|XP_009131670.1|	PREDICTED: G-type lectin S-receptor-like serine/threonine-protein kinase At1g67520 [Brassica rapa]	34.4	8e-20	sp|P07761|SLSG6_BRAOL	S-locus-specific glycoprotein S6 OS=Brassica oleracea GN=SLSG PE=2 SV=2	72.55	0	Q94K76	Q94K76_ARATH Curculin-like (Mannose-binding) lectin family protein OS=Arabidopsis thaliana GN=At5g18470 PE=2 SV=1	-	-	-	-	-	-	-	K07573|1|2e-75|248|rcu:RCOM_0610390|exosome complex component CSL4!K04382|2|6e-21|96.7|mdm:103407548|serine/threonine-protein phosphatase 2A catalytic subunit [EC:3.1.3.16]!K03327|3|5e-17|86.7|cic:CICLE_v10018703mg|multidrug resistance protein, MATE family!K04733|4|9e-14|75.9|egr:104447641|interleukin-1 receptor-associated kinase 4 [EC:2.7.11.1]	GO:0080167//response to karrikin	GO:0030246//carbohydrate binding	GO:0005886//plasma membrane;GO:0009505//plant-type cell wall
24	BraA04002817	BraA04002817	18 kDa	100%	23%	14	3	5	0.0052%	1.5596	0.641179	0.00062	100	4e-77	gi|727654353|ref|XP_010497758.1|	PREDICTED: 60S ribosomal protein L12-3-like, partial [Camelina sativa]	98.8	2e-115	sp|P50883|RL121_ARATH	60S ribosomal protein L12-1 OS=Arabidopsis thaliana GN=RPL12A PE=2 SV=2	99.4	2e-114	D7LJQ1	D7LJQ1_ARALL 60S ribosomal protein L12 OS=Arabidopsis lyrata subsp. lyrata GN=ARALYDRAFT_902854 PE=3 SV=1	SPCC31H12.04c	247	1e-84	COG0080	Ribosomal protein L11	J	Translation, ribosomal structure and biogenesis ;	K02870|1|5e-105|300|brp:103865580|large subunit ribosomal protein L12e	GO:0001510//RNA methylation;GO:0006412//translation;GO:0009409//response to cold;GO:0042254//ribosome biogenesis	GO:0008270//zinc ion binding;GO:0003735//structural constituent of ribosome;GO:0005515//protein binding	GO:0005730//nucleolus;GO:0009506//plasmodesma;GO:0009507//chloroplast;GO:0005773//vacuole;GO:0016020//membrane;GO:0022625//cytosolic large ribosomal subunit;GO:0005794//Golgi apparatus
25	BraA03005722	BraA03005722	48 kDa	100%	9.6%	8	3	6	0.0030%	1.72095	0.783202	0.001	100	0	gi|685291774|ref|XP_009136827.1|	PREDICTED: poly(U)-specific endoribonuclease-B [Brassica rapa]	44.2	4e-61	sp|B1WBB4|ENDUB_XENLA	Poly(U)-specific endoribonuclease-B OS=Xenopus laevis GN=endou-b PE=2 SV=1	85.62	0	Q8RWB6	Q8RWB6_ARATH Putative serine protease-like protein OS=Arabidopsis thaliana GN=At4g17100 PE=2 SV=1	-	-	-	-	-	-	-	K14648|1|0.0|830|brp:103860897|poly(U)-specific endoribonuclease [EC:3.1.-.-]	-	GO:0016788//hydrolase activity, acting on ester bonds	GO:0005576//extracellular region
26	BraA08004520	BraA08004520	77 kDa	100%	15%	4	3	4	0.0015%	1.72738	0.788582	0.019	100	0	gi|685347594|ref|XP_009109665.1|	PREDICTED: probable methyltransferase PMT24 [Brassica rapa] >gi|685347596|ref|XP_009109666.1| PREDICTED: probable methyltransferase PMT24 [Brassica rapa]	77.62	0	sp|Q6NPR7|PMTO_ARATH	Probable methyltransferase PMT24 OS=Arabidopsis thaliana GN=At1g29470 PE=2 SV=1	90.59	0	D7KDU2	D7KDU2_ARALL Putative uncharacterized protein OS=Arabidopsis lyrata subsp. lyrata GN=ARALYDRAFT_473159 PE=4 SV=1	-	-	-	-	-	-	-	K16302|1|0.0|578|vvi:100245434|metal transporter CNNM	GO:0032259//methylation	GO:0008168//methyltransferase activity	GO:0005802//trans-Golgi network;GO:0005794//Golgi apparatus;GO:0005768//endosome
27	BraA06001672	BraA06001672	26 kDa	100%	9.5%	7	2	2	0.0026%	1.53025	0.613769	0.0024	100	2e-177	gi|685318731|ref|XP_009149730.1|	PREDICTED: uncharacterized protein LOC103873049 [Brassica rapa] >gi|923644525|ref|XP_013642394.1| PREDICTED: uncharacterized protein LOC106347413 [Brassica napus]	-	-	-	-	90.53	1e-148	Q9SCK3	Q9SCK3_ARATH At3g49560 OS=Arabidopsis thaliana GN=T9C5.150 PE=2 SV=1	-	-	-	-	-	-	-	K17790|1|2e-14|71.6|brp:103875401|mitochondrial import inner membrane translocase subunit TIM22	GO:0009658//chloroplast organization;GO:0048481//ovule development;GO:0015031//protein transport	GO:0015450//P-P-bond-hydrolysis-driven protein transmembrane transporter activity	GO:0016021//integral to membrane;GO:0005744//mitochondrial inner membrane presequence translocase complex;GO:0009941//chloroplast envelope;GO:0005774//vacuolar membrane;GO:0005886//plasma membrane
28	BraA05005177	BraA05005177	38 kDa	100%	6.8%	21	2	5	0.0078%	1.5291	0.612682	0.029	99.69	0	gi|674953624|emb|CDX80055.1|	BnaA05g01010D [Brassica napus]	25.97	4e-14	sp|O74507|YJD4_SCHPO	Uncharacterized protein C594.04c OS=Schizosaccharomyces pombe (strain 972 / ATCC 24843) GN=SPCC594.04c PE=3 SV=2	92	3e-77	D7MWR7	D7MWR7_ARALL Putative uncharacterized protein OS=Arabidopsis lyrata subsp. lyrata GN=ARALYDRAFT_359400 PE=4 SV=1	lin0600	88.6	8e-20	COG3752	Predicted membrane protein	S	Function unknown ;	-	GO:0006629//lipid metabolic process	GO:0016627//oxidoreductase activity, acting on the CH-CH group of donors	GO:0016021//integral to membrane;GO:0005737//cytoplasm
29	BraA07003079	BraA07003079	26 kDa	100%	13%	13	2	3	0.0048%	3.2683	1.70854	0.0021	100	2e-180	gi|685338199|ref|XP_009106158.1|	PREDICTED: pathogenesis-related protein 5-like [Brassica rapa]	73.97	4e-125	sp|P28493|PR5_ARATH	Pathogenesis-related protein 5 OS=Arabidopsis thaliana GN=At1g75040 PE=1 SV=1	94.74	9e-73	A9LLF4	A9LLF4_BRAJU Thaumatin (Fragment) OS=Brassica juncea PE=2 SV=1	-	-	-	-	-	-	-	K14297|1|5e-19|89.0|zma:103640102|nuclear pore complex protein Nup98-Nup96	GO:0051707//response to other organism	-	GO:0005576//extracellular region
30	BraA02000609	BraA02000609	69 kDa	100%	14%	4	2	2	0.0015%	1.54961	0.63191	0.032	100	0	gi|922419205|ref|XP_013612823.1|	PREDICTED: UDP-glucose 6-dehydrogenase 3-like [Brassica oleracea var. oleracea] >gi|923710647|ref|XP_013662349.1| PREDICTED: UDP-glucose 6-dehydrogenase 3-like [Brassica napus] >gi|923710651|ref|XP_013662350.1| PREDICTED: UDP-glucose 6-dehydrogenase 3-like [Brassica napus] >gi|923710655|ref|XP_013662351.1| PREDICTED: UDP-glucose 6-dehydrogenase 3-like [Brassica napus] >gi|923714986|ref|XP_0136635…	97.2	0	sp|Q9LF33|UGDH3_ARATH	UDP-glucose 6-dehydrogenase 3 OS=Arabidopsis thaliana GN=UGD3 PE=1 SV=1	97.2	0	D7M7D1	D7M7D1_ARALL UDP-glucose 6-dehydrogenase OS=Arabidopsis lyrata subsp. lyrata GN=ARALYDRAFT_488394 PE=3 SV=1	BS_tuaD	272	3e-84	COG1004	Predicted UDP-glucose 6-dehydrogenase	M	Cell wall/membrane/envelope biogenesis ;	K00012|1|0.0|958|brp:103846408|UDPglucose 6-dehydrogenase [EC:1.1.1.22]	GO:0042732//D-xylose metabolic process;GO:0052546//cell wall pectin metabolic process;GO:0055114//oxidation-reduction process	GO:0051287//NAD binding;GO:0003979//UDP-glucose 6-dehydrogenase activity	GO:0005618//cell wall;GO:0005634//nucleus;GO:0005829//cytosol
31	BraA05004085	BraA05004085	74 kDa	100%	3.1%	5	2	3	0.0019%	1.5459	0.628447	0.01	98.67	0	gi|685313319|ref|XP_009147243.1|	PREDICTED: acyl-CoA-binding domain-containing protein 4 isoform X2 [Brassica rapa]	90.19	0	sp|Q9MA55|ACBP4_ARATH	Acyl-CoA-binding domain-containing protein 4 OS=Arabidopsis thaliana GN=ACBP4 PE=1 SV=1	90.36	0	D7L3U2	D7L3U2_ARALL Acyl-CoA binding protein 4, acyl-CoA-binding domain 4 OS=Arabidopsis lyrata subsp. lyrata GN=ACBP4 PE=4 SV=1	-	-	-	-	-	-	-	K15450|1|1e-21|102|smo:SELMODRAFT_415589|tRNA wybutosine-synthesizing protein 3 [EC:2.1.1.282]	GO:0009753//response to jasmonic acid stimulus;GO:0006869//lipid transport;GO:0009723//response to ethylene stimulus;GO:0009416//response to light stimulus	GO:0000062//fatty-acyl-CoA binding;GO:0005515//protein binding	GO:0005634//nucleus;GO:0005829//cytosol
32	BraA01001327	BraA01001327	25 kDa	100%	13%	21	2	6	0.0078%	3.4456	1.78476	0.00034	100	2e-172	gi|685259686|ref|XP_009136680.1|	PREDICTED: thaumatin-like protein 1 [Brassica rapa]	64.32	4e-91	sp|G5DC91|TLP1_MANZA	Thaumatin-like protein 1 (Fragment) OS=Manilkara zapota GN=TLP PE=3 SV=1	84.85	1e-138	D7MDX2	D7MDX2_ARALL Putative uncharacterized protein OS=Arabidopsis lyrata subsp. lyrata GN=ARALYDRAFT_914296 PE=4 SV=1	-	-	-	-	-	-	-	K14297|1|3e-08|56.6|zma:103640102|nuclear pore complex protein Nup98-Nup96	-	-
33	BraA09001962	BraA09001962	41 kDa	100%	8.8%	6	2	5	0.0022%	1.5303	0.613819	0.0015	100	0	gi|685352688|ref|XP_009111661.1|	PREDICTED: uncharacterized protein LOC103837084 [Brassica rapa]	-	-	-	-	88.83	0	Q8W4E6	Q8W4E6_ARATH At5g25265 OS=Arabidopsis thaliana GN=At5g25265 PE=2 SV=1	-	-	-	-	-	-	-	K14552|1|4e-11|68.2|csl:COCSUDRAFT_47298|NET1-associated nuclear protein 1 (U3 small nucleolar RNA-associated protein 17)!K04083|2|3e-08|58.9|cvr:CHLNCDRAFT_58899|molecular chaperone Hsp33	-	GO:0016757//transferase activity, transferring glycosyl groups	GO:0005802//trans-Golgi network;GO:0005774//vacuolar membrane;GO:0005794//Golgi apparatus;GO:0005768//endosome;GO:0005886//plasma membrane
34	BraA04003674	BraA04003674	86 kDa	100%	7.3%	9	2	3	0.0033%	1.58332	0.662953	0.00049	97.38	0	gi|685306119|ref|XP_009143789.1|	PREDICTED: probable methyltransferase PMT25 [Brassica rapa]	84.22	0	sp|Q0WT31|PMTP_ARATH	Probable methyltransferase PMT25 OS=Arabidopsis thaliana GN=At2g34300 PE=2 SV=2	82.13	0	D7LGZ3	D7LGZ3_ARALL Putative uncharacterized protein OS=Arabidopsis lyrata subsp. lyrata GN=ARALYDRAFT_482372 PE=4 SV=1	-	-	-	-	-	-	-	K16302|1|0.0|581|vvi:100245434|metal transporter CNNM!K15449|5|0.0|562|bdi:100846034|tRNA wybutosine-synthesizing protein 1 [EC:4.1.3.44]	GO:0032259//methylation	GO:0008168//methyltransferase activity	GO:0005802//trans-Golgi network;GO:0005794//Golgi apparatus;GO:0005768//endosome
35	BraA06001691	BraA06001691	96 kDa	100%	3.7%	5	2	3	0.0019%	1.61673	0.693082	0.0032	100	0	gi|685318672|ref|XP_009149708.1|	PREDICTED: uncharacterized protein At3g49720 [Brassica rapa] >gi|923608322|ref|XP_013743407.1| PREDICTED: uncharacterized protein At3g49720 [Brassica napus]	96.17	8e-179	sp|Q9M2Y6|Y3972_ARATH	Uncharacterized protein At3g49720 OS=Arabidopsis thaliana GN=At3g49720 PE=2 SV=1	96.17	3e-177	B9DHV0	B9DHV0_ARATH AT3G49720 protein OS=Arabidopsis thaliana GN=AT3G49720 PE=2 SV=1	-	-	-	-	-	-	-	K01188|1|2e-59|217|cic:CICLE_v10029910mg|beta-glucosidase [EC:3.2.1.21]!K12619|2|7e-38|157|osa:4349826|5'-3' exoribonuclease 2 [EC:3.1.13.-]!K01456|3|1e-35|149|egr:104417672|peptide-N4-(N-acetyl-beta-glucosaminyl)asparagine amidase [EC:3.5.1.52]!K08176|4|2e-33|142|mdm:103419864|MFS transporter, PHS family, inorganic phosphate transporter	GO:0010394//homogalacturonan metabolic process;GO:0045488//pectin metabolic process	-	GO:0000139//Golgi membrane;GO:0005768//endosome;GO:0005886//plasma membrane;GO:0005774//vacuolar membrane;GO:0005802//trans-Golgi network;GO:0009535//chloroplast thylakoid membrane
36	BraA07001677	BraA07001677	56 kDa	100%	4.2%	9	2	5	0.0033%	1.523	0.606918	0.00087	100	0	gi|923544353|ref|XP_013734387.1|	PREDICTED: probably inactive leucine-rich repeat receptor-like protein kinase IMK2 [Brassica napus]	80.27	0	sp|Q9SCT4|IMK2_ARATH	Probably inactive leucine-rich repeat receptor-like protein kinase IMK2 OS=Arabidopsis thaliana GN=IMK2 PE=1 SV=1	82.27	0	D7LTX9	D7LTX9_ARALL Putative uncharacterized protein OS=Arabidopsis lyrata subsp. lyrata GN=ARALYDRAFT_485528 PE=4 SV=1	alr0124_1	100	6e-22	COG4886	Leucine-rich repeat (LRR) protein	S	Function unknown ;	K13420|1|4e-47|179|dosa:Os04t0618700-01|LRR receptor-like serine/threonine-protein kinase FLS2 [EC:2.7.11.1]	GO:0006468//protein phosphorylation;GO:0007169//transmembrane receptor protein tyrosine kinase signaling pathway;GO:0008283//cell proliferation	GO:0004674//protein serine/threonine kinase activity;GO:0005524//ATP binding	GO:0009506//plasmodesma;GO:0009505//plant-type cell wall;GO:0005886//plasma membrane
37	BraA01000758	BraA01000758	65 kDa	100%	7.0%	3	2	2	0.0011%	1.76625	0.820687	0.04	100	0	gi|923505902|ref|XP_013687583.1|	PREDICTED: protein YIPF6 homolog [Brassica napus] >gi|923505904|ref|XP_013687657.1| PREDICTED: protein YIPF6 homolog [Brassica napus] >gi|923505910|ref|XP_013687927.1| PREDICTED: protein YIPF6 homolog [Brassica napus] >gi|923505912|ref|XP_013688003.1| PREDICTED: protein YIPF6 homolog [Brassica napus] >gi|674904779|emb|CDY28173.1| BnaA01g06760D [Brassica napus]	87.59	0	sp|P24806|XTH24_ARATH	Xyloglucan endotransglucosylase/hydrolase protein 24 OS=Arabidopsis thaliana GN=XTH24 PE=1 SV=2	96.98	0	G9JVC2	G9JVC2_BRAJU Xyloglucosyl transferase 2 (Fragment) OS=Brassica juncea GN=XTH2 PE=2 SV=1	SPAC644.13c	109	1e-26	COG5080	Rab GTPase interacting factor, Golgi membrane protein	U	Intracellular trafficking, secretion, and vesicular transport ;	K08235|1|0.0|553|brp:103852789|xyloglucan:xyloglucosyl transferase [EC:2.4.1.207]	GO:0006073//cellular glucan metabolic process;GO:0009828//plant-type cell wall loosening;GO:0009741//response to brassinosteroid stimulus;GO:0007568//aging;GO:0009740//gibberellic acid mediated signaling pathway	GO:0004553//hydrolase activity, hydrolyzing O-glycosyl compounds;GO:0016762//xyloglucan:xyloglucosyl transferase activity	GO:0009505//plant-type cell wall;GO:0005794//Golgi apparatus;GO:0005886//plasma membrane;GO:0048046//apoplast
38	BraA03002323	BraA03002323	39 kDa	100%	5.5%	8	2	4	0.0030%	4.35301	2.12201	0.024	100	0	gi|685285418|ref|XP_009133615.1|	PREDICTED: basic endochitinase CHB4 [Brassica rapa]	66.04	8e-12	sp|O22870|FK163_ARATH	Peptidyl-prolyl cis-trans isomerase FKBP16-3, chloroplastic OS=Arabidopsis thaliana GN=FKBP16-3 PE=1 SV=2	83.58	1e-152	D7LK38	D7LK38_ARALL Putative uncharacterized protein OS=Arabidopsis lyrata subsp. lyrata GN=ARALYDRAFT_346169 PE=4 SV=1	VC0769	64.3	1e-10	COG3979	Uncharacterized protein contain chitin-binding domain type 3	R	General function prediction only ;	K01183|1|6e-179|500|brp:103858078|chitinase [EC:3.2.1.14]	GO:0009744//response to sucrose stimulus;GO:0010224//response to UV-B;GO:0006032//chitin catabolic process;GO:0016998//cell wall macromolecule catabolic process;GO:0009718//anthocyanin-containing compound biosynthetic process;GO:0005975//carbohydrate metabolic process;GO:0009733//response to auxin stimulus;GO:0042398//cellular modified amino acid biosynthetic process;GO:0080167//response to karri…	GO:0045430//chalcone isomerase activity;GO:0008061//chitin binding;GO:0005515//protein binding;GO:0004568//chitinase activity	GO:0042406//extrinsic to endoplasmic reticulum membrane;GO:0009705//plant-type vacuole membrane;GO:0009505//plant-type cell wall;GO:0009507//chloroplast;GO:0005634//nucleus;GO:0048046//apoplast
39	BraA03001058	BraA03001058	60 kDa	100%	14%	5	2	4	0.0019%	2.01918	1.01377	0.003	97.94	0	gi|923889729|ref|XP_013716041.1|	PREDICTED: glucomannan 4-beta-mannosyltransferase 2-like isoform X1 [Brassica napus]	96.25	0	sp|Q9FNI7|CSLA2_ARATH	Glucomannan 4-beta-mannosyltransferase 2 OS=Arabidopsis thaliana GN=CSLA2 PE=2 SV=1	96.25	0	D7M1I0	D7M1I0_ARALL Putative uncharacterized protein OS=Arabidopsis lyrata subsp. lyrata GN=ARALYDRAFT_489123 PE=4 SV=1	AGl3021	102	3e-22	COG1215	Glycosyltransferases, probably involved in cell wall biogenesis	M	Cell wall/membrane/envelope biogenesis ;	K13680|1|0.0|1057|aly:ARALYDRAFT_489123|beta-mannan synthase [EC:2.4.1.32]	-	GO:0016760//cellulose synthase (UDP-forming) activity;GO:0051753//mannan synthase activity	GO:0005794//Golgi apparatus
40	BraA04000862	BraA04000862	74 kDa	100%	6.2%	3	2	2	0.0011%	1.69696	0.762953	0.043	100	0	gi|674893081|emb|CDY39705.1|	BnaA04g07300D [Brassica napus]	38.95	8e-154	sp|Q8BH24|TM9S4_MOUSE	Transmembrane 9 superfamily member 4 OS=Mus musculus GN=Tm9sf4 PE=2 SV=1	99.12	1e-153	Q67ZI3	Q67ZI3_ARATH Putative uncharacterized protein At4g12650 (Fragment) OS=Arabidopsis thaliana GN=At4g12650 PE=2 SV=1	-	-	-	-	-	-	-	K17086|1|0.0|1085|cam:101493652|transmembrane 9 superfamily member 2/4	-	-	GO:0005802//trans-Golgi network;GO:0005774//vacuolar membrane;GO:0009506//plasmodesma;GO:0016021//integral to membrane;GO:0005794//Golgi apparatus;GO:0005768//endosome
41	BraA02000753	BraA02000753	84 kDa	100%	43%	5	2	4	0.0019%	1.50488	0.589644	0.014	99.87	0	gi|685270392|ref|XP_009126216.1|	PREDICTED: 5-methyltetrahydropteroyltriglutamate--homocysteine methyltransferase 1-like [Brassica rapa]	97.25	0	sp|O50008|METE1_ARATH	5-methyltetrahydropteroyltriglutamate--homocysteine methyltransferase 1 OS=Arabidopsis thaliana GN=MS1 PE=1 SV=1	97.52	0	D7LXP0	D7LXP0_ARALL Cobalamin-independent methionine synthase OS=Arabidopsis lyrata subsp. lyrata GN=ATCIMS PE=3 SV=1	XF2272	777	0	COG0620	Methionine synthase II (cobalamin-independent)	E	Amino acid transport and metabolism ;	K00549|1|0.0|1543|brp:103851137|5-methyltetrahydropteroyltriglutamate--homocysteine methyltransferase [EC:2.1.1.14]	GO:0009086//methionine biosynthetic process;GO:0055114//oxidation-reduction process;GO:0009651//response to salt stress;GO:0010584//pollen exine formation;GO:0010043//response to zinc ion;GO:0046686//response to cadmium ion	GO:0005507//copper ion binding;GO:0008705//methionine synthase activity;GO:0008270//zinc ion binding;GO:0016628//oxidoreductase activity, acting on the CH-CH group of donors, NAD or NADP as acceptor;GO:0003871//5-methyltetrahydropteroyltriglutamate-homocysteine S-methyltransferase activity;GO:0000166//nucleotide binding;GO:0080019//fatty-acyl-CoA reductase (alcohol-forming) activity	GO:0005829//cytosol;GO:0005777//peroxisome;GO:0009506//plasmodesma;GO:0009941//chloroplast envelope;GO:0005774//vacuolar membrane;GO:0009570//chloroplast stroma;GO:0005794//Golgi apparatus;GO:0005886//plasma membrane;GO:0048046//apoplast
42	BraA03001548	BraA03001548	32 kDa	100%	9.2%	6	2	3	0.0022%	1.70301	0.76809	0.041	100	0	gi|685283376|ref|XP_009132597.1|	PREDICTED: hypersensitive-induced response protein 4 [Brassica rapa] >gi|923638929|ref|XP_013640550.1| PREDICTED: hypersensitive-induced response protein 4-like [Brassica napus]	92.78	0	sp|Q9FHM7|HIR4_ARATH	Hypersensitive-induced response protein 4 OS=Arabidopsis thaliana GN=HIR4 PE=1 SV=1	93.13	0	D7MW40	D7MW40_ARALL Band 7 family protein OS=Arabidopsis lyrata subsp. lyrata GN=ARALYDRAFT_920854 PE=4 SV=1	SP2156	219	3e-70	COG0330	Membrane protease subunits, stomatin/prohibitin homologs	O	Posttranslational modification, protein turnover, chaperones ;	-	-	-	GO:0005774//vacuolar membrane;GO:0009506//plasmodesma;GO:0005794//Golgi apparatus;GO:0005886//plasma membrane
43	BraA09003111	BraA09003111	69 kDa	99%	20%	5	1	2	0.0019%	1.523	0.606918	0.028	100	0	gi|685362098|ref|XP_009115418.1|	PREDICTED: probable methyltransferase PMT2 [Brassica rapa]	95.78	0	sp|B9DFI7|PMT2_ARATH	Probable methyltransferase PMT2 OS=Arabidopsis thaliana GN=At1g26850 PE=2 SV=2	96.1	0	D7KPN7	D7KPN7_ARALL Dehydration-responsive family protein OS=Arabidopsis lyrata subsp. lyrata GN=ARALYDRAFT_472714 PE=4 SV=1	-	-	-	-	-	-	-	K16302|1|3e-91|309|vvi:100245434|metal transporter CNNM!K15449|2|1e-88|303|bdi:100846034|tRNA wybutosine-synthesizing protein 1 [EC:4.1.3.44]	GO:0032259//methylation	GO:0008168//methyltransferase activity	GO:0005802//trans-Golgi network;GO:0016020//membrane;GO:0005794//Golgi apparatus;GO:0005768//endosome
44	BraA04002175	BraA04002175	11 kDa	99%	8.8%	7	1	2	0.0026%	2.32602	1.21786	0.011	100	8e-36	gi|923616262|ref|XP_013745966.1|	PREDICTED: 60S acidic ribosomal protein P2-2-like [Brassica napus]	87.1	6e-29	sp|Q9SLF7|RLA22_ARATH	60S acidic ribosomal protein P2-2 OS=Arabidopsis thaliana GN=RPP2B PE=1 SV=1	88.57	1e-33	F4IGR3	F4IGR3_ARATH 60S acidic ribosomal protein P2-2 OS=Arabidopsis thaliana GN=At2g27710 PE=4 SV=1	SPBP8B7.06	79.7	4e-20	COG2058	Ribosomal protein L12E/L44/L45/RPP1/RPP2	J	Translation, ribosomal structure and biogenesis ;	K02943|1|4e-39|129|brp:103864796|large subunit ribosomal protein LP2	GO:0001510//RNA methylation;GO:0009409//response to cold;GO:0006414//translational elongation	GO:0003735//structural constituent of ribosome	GO:0005730//nucleolus;GO:0009507//chloroplast;GO:0022626//cytosolic ribosome;GO:0005794//Golgi apparatus;GO:0005886//plasma membrane
45	BraA04001716	BraA04001716	15 kDa	100%	17%	6	1	2	0.0022%	1.59459	0.673185	0.016	100	2e-54	gi|685299060|ref|XP_009140299.1|	PREDICTED: glycine-rich RNA-binding protein GRP2A [Brassica rapa]	97.5	2e-51	sp|P49311|GRP2_SINAL	Glycine-rich RNA-binding protein GRP2A OS=Sinapis alba PE=2 SV=1	88.75	7e-46	D7LBX2	D7LBX2_ARALL Putative uncharacterized protein OS=Arabidopsis lyrata subsp. lyrata GN=ARALYDRAFT_481034 PE=4 SV=1	TP0356	59.3	7e-12	COG0724	RNA-binding proteins (RRM domain)	R	General function prediction only ;	K13195|1|3e-41|137|gmx:100305467|cold-inducible RNA-binding protein!K12885|4|1e-32|114|smo:SELMODRAFT_18499|heterogeneous nuclear ribonucleoprotein G	GO:0006094//gluconeogenesis;GO:0032508//DNA duplex unwinding;GO:0016117//carotenoid biosynthetic process;GO:0010119//regulation of stomatal movement;GO:0006833//water transport;GO:0009662//etioplast organization;GO:0006406//mRNA export from nucleus;GO:0010200//response to chitin;GO:0009651//response to salt stress;GO:0009809//lignin biosynthetic process;GO:0050832//defense response to fungus;GO:0…	GO:0009055//electron carrier activity;GO:0003697//single-stranded DNA binding;GO:0016621//cinnamoyl-CoA reductase activity;GO:0004674//protein serine/threonine kinase activity;GO:0050662//coenzyme binding;GO:0046608//carotenoid isomerase activity;GO:0003723//RNA binding;GO:0003690//double-stranded DNA binding;GO:0042803//protein homodimerization activity;GO:0005524//ATP binding	GO:0048046//apoplast;GO:0009507//chloroplast;GO:0005777//peroxisome;GO:0005829//cytosol;GO:0009506//plasmodesma;GO:0005634//nucleus;GO:0005739//mitochondrion
46	BraA08003846	BraA08003846	31 kDa	98%	4.3%	4	1	2	0.0015%	1.58897	0.66809	0.014	98.4	2e-135	gi|685340576|ref|XP_009107087.1|	PREDICTED: dirigent protein 20 [Brassica rapa] >gi|157849646|gb|ABV89606.1| disease resistance response protein [Brassica rapa]	94.12	3e-129	sp|Q9C891|DIR20_ARATH	Dirigent protein 20 OS=Arabidopsis thaliana GN=DIR20 PE=2 SV=1	98.4	8e-135	A8IXC7	A8IXC7_BRACM Disease resistance response protein OS=Brassica campestris PE=2 SV=1	-	-	-	-	-	-	-	K01870|1|2e-68|232|eus:EUTSA_v10003524mg|isoleucyl-tRNA synthetase [EC:6.1.1.5]	GO:0009627//systemic acquired resistance;GO:0034976//response to endoplasmic reticulum stress;GO:0009807//lignan biosynthetic process	-	GO:0005576//extracellular region;GO:0009507//chloroplast
47	BraA09000530	BraA09000530	50 kDa	100%	39%	82	15	25	0.030%	0.622934	-0.682849	4.3e-05	100	0	gi|685368497|ref|XP_009118161.1|	PREDICTED: epidermis-specific secreted glycoprotein EP1-like [Brassica rapa] >gi|923926501|ref|XP_013732204.1| PREDICTED: epidermis-specific secreted glycoprotein EP1-like [Brassica napus] >gi|674898011|emb|CDY34818.1| BnaA09g47440D [Brassica napus]	50.79	3e-126	sp|Q39688|EP1G_DAUCA	Epidermis-specific secreted glycoprotein EP1 OS=Daucus carota GN=EP1 PE=1 SV=1	95.33	3e-98	C0JD89	C0JD89_9BRAS At1g78850-like protein (Fragment) OS=Capsella rubella PE=4 SV=1	-	-	-	-	-	-	-	K14962|1|4e-16|84.3|smo:SELMODRAFT_439216|COMPASS component SWD2!K03327|4|2e-13|75.9|cic:CICLE_v10018703mg|multidrug resistance protein, MATE family!K04733|5|4e-11|68.2|egr:104447641|interleukin-1 receptor-associated kinase 4 [EC:2.7.11.1]	-	GO:0030246//carbohydrate binding	GO:0005774//vacuolar membrane;GO:0005829//cytosol;GO:0009505//plant-type cell wall;GO:0048046//apoplast;GO:0005794//Golgi apparatus;GO:0005886//plasma membrane
48	BraA01001801	BraA01001801	98 kDa	100%	22%	27	14	17	0.010%	0.635374	-0.654321	6e-05	100	0	gi|685266434|ref|XP_009119596.1|	PREDICTED: linoleate 9S-lipoxygenase 1 [Brassica rapa]	92.43	0	sp|Q06327|LOX1_ARATH	Linoleate 9S-lipoxygenase 1 OS=Arabidopsis thaliana GN=LOX1 PE=1 SV=1	98.72	0	Q8GV02	Q8GV02_BRANA Lipoxygenase OS=Brassica napus PE=2 SV=1	-	-	-	-	-	-	-	K15718|1|0.0|1635|brp:103844546|linoleate 9S-lipoxygenase [EC:1.13.11.58]	GO:0009753//response to jasmonic acid stimulus;GO:0034440//lipid oxidation;GO:0009611//response to wounding;GO:0040007//growth;GO:0009695//jasmonic acid biosynthetic process;GO:0009737//response to abscisic acid stimulus;GO:0030397//membrane disassembly;GO:0009816//defense response to bacterium, incompatible interaction	GO:0016165//lipoxygenase activity;GO:0005506//iron ion binding	GO:0009536//plastid
49	BraA04003306	BraA04003306	34 kDa	100%	48%	70	12	26	0.026%	0.544036	-0.878226	0.0021	100	0	gi|685303065|ref|XP_009142241.1|	PREDICTED: uncharacterized protein LOC103866119 [Brassica rapa]	33.78	4e-19	sp|P46518|LEA14_GOSHI	Late embryogenesis abundant protein Lea14-A OS=Gossypium hirsutum GN=LEA14-A PE=2 SV=1	90.76	0	D7LKV4	D7LKV4_ARALL Predicted protein OS=Arabidopsis lyrata subsp. lyrata GN=ARALYDRAFT_670353 PE=4 SV=1	-	-	-	-	-	-	-	-	GO:0016049//cell growth;GO:0009651//response to salt stress;GO:0009269//response to desiccation;GO:0000902//cell morphogenesis;GO:0006096//glycolysis;GO:0048193//Golgi vesicle transport;GO:0006094//gluconeogenesis;GO:0046686//response to cadmium ion;GO:0019344//cysteine biosynthetic process;GO:0009793//embryo development ending in seed dormancy	-	GO:0005829//cytosol;GO:0009506//plasmodesma;GO:0005794//Golgi apparatus;GO:0005634//nucleus;GO:0005886//plasma membrane
50	BraA09001926	BraA09001926	39 kDa	100%	44%	53	11	23	0.020%	0.49462	-1.01561	0.02	100	4e-103	gi|923922887|ref|XP_013730619.1|	PREDICTED: ubiquitin carboxyl-terminal hydrolase 13-like [Brassica napus]	34.04	1e-14	sp|Q9FPT1|UBP12_ARATH	Ubiquitin carboxyl-terminal hydrolase 12 OS=Arabidopsis thaliana GN=UBP12 PE=1 SV=2	83.38	0	D7M4R4	D7M4R4_ARALL Putative uncharacterized protein OS=Arabidopsis lyrata subsp. lyrata GN=ARALYDRAFT_489472 PE=4 SV=1	-	-	-	-	-	-	-	K10523|1|3e-49|171|jcu:105629182|speckle-type POZ protein	GO:0000041//transition metal ion transport	-	GO:0031225//anchored to membrane;GO:0005576//extracellular region;GO:0009506//plasmodesma;GO:0009507//chloroplast
51	BraA08003345	BraA08003345	56 kDa	100%	27%	37	10	15	0.014%	0.52337	-0.934096	0.00023	100	0	gi|685342623|ref|XP_009107836.1|	PREDICTED: beta-amylase 5 [Brassica rapa]	91.57	0	sp|P25853|BAM5_ARATH	Beta-amylase 5 OS=Arabidopsis thaliana GN=BAM5 PE=2 SV=1	95.78	0	C8KH73	C8KH73_RAPSA Beta-amylase OS=Raphanus sativus GN=RsBAMY1 PE=2 SV=1	-	-	-	-	-	-	-	K01177|1|0.0|701|gmx:547931|beta-amylase [EC:3.2.1.2]	GO:0005983//starch catabolic process;GO:0080027//response to herbivore	GO:0043169//cation binding;GO:0016161//beta-amylase activity	GO:0009507//chloroplast;GO:0005829//cytosol
52	BraA05003573	BraA05003573	41 kDa	100%	28%	49	8	20	0.018%	0.615572	-0.7	0.014	100	0	gi|685312151|ref|XP_009146639.1|	PREDICTED: polygalacturonase inhibitor 1-like [Brassica rapa]	53.53	1e-86	sp|Q9M5J9|PGIP1_ARATH	Polygalacturonase inhibitor 1 OS=Arabidopsis thaliana GN=PGIP1 PE=2 SV=1	74.38	3e-102	Q9C7D9	Q9C7D9_ARATH Putative uncharacterized protein F28J15.19 OS=Arabidopsis thaliana GN=F28J15.19 PE=4 SV=1	MA2301_1	60.1	1e-09	COG4886	Leucine-rich repeat (LRR) protein	S	Function unknown ;	K01188|1|5e-31|127|zma:103648573|beta-glucosidase [EC:3.2.1.21]!K13420|2|4e-26|113|atr:18427291|LRR receptor-like serine/threonine-protein kinase FLS2 [EC:2.7.11.1]	GO:0010228//vegetative to reproductive phase transition of meristem	GO:0008134//transcription factor binding;GO:0004857//enzyme inhibitor activity	-
53	BraA06001715	BraA06001715	78 kDa	100%	17%	10	8	9	0.0037%	0.609704	-0.713819	0.00014	100	0	gi|685318622|ref|XP_009149686.1|	PREDICTED: uncharacterized protein LOC103873010 [Brassica rapa]	34.68	7e-08	sp|Q6AKI4|TOLB_DESPS	Protein TolB OS=Desulfotalea psychrophila (strain LSv54 / DSM 12343) GN=tolB PE=3 SV=1	87.96	0	D7KK38	D7KK38_ARALL Putative uncharacterized protein OS=Arabidopsis lyrata subsp. lyrata GN=ARALYDRAFT_472406 PE=4 SV=1	SMc04461	79	6e-15	COG0823	Periplasmic component of the Tol biopolymer transport system	U	Intracellular trafficking, secretion, and vesicular transport ;	-	GO:0019243//methylglyoxal catabolic process to D-lactate	-	GO:0009505//plant-type cell wall;GO:0005774//vacuolar membrane;GO:0005576//extracellular region
54	BraA06003926	BraA06003926	43 kDa	100%	23%	15	8	10	0.0056%	0.44738	-1.16043	0.0027	100	0	gi|685313922|ref|XP_009147555.1|	PREDICTED: epithiospecifier protein-like [Brassica rapa]	69.48	1e-168	sp|Q8RY71|ESP_ARATH	Epithiospecifier protein OS=Arabidopsis thaliana GN=ESP PE=1 SV=2	83.52	2e-99	A3F4K1	A3F4K1_BRAJU Epithiospecifier protein (Fragment) OS=Brassica juncea PE=2 SV=1	-	-	-	-	-	-	-	K15450|1|4e-15|80.5|fve:101292484|tRNA wybutosine-synthesizing protein 3 [EC:2.1.1.282]	-	-
55	BraA04002518	BraA04002518	38 kDa	100%	25%	21	7	11	0.0078%	0.621475	-0.686231	0.0029	100	0	gi|685301073|ref|XP_009141243.1|	PREDICTED: nitrile-specifier protein 2-like [Brassica rapa]	67.89	2e-161	sp|O49326|NSP2_ARATH	Nitrile-specifier protein 2 OS=Arabidopsis thaliana GN=NSP2 PE=2 SV=1	71.83	3e-24	D7L6B3	D7L6B3_ARALL Putative uncharacterized protein OS=Arabidopsis lyrata subsp. lyrata GN=ARALYDRAFT_899124 PE=4 SV=1	-	-	-	-	-	-	-	K15450|1|2e-20|96.3|fve:101292484|tRNA wybutosine-synthesizing protein 3 [EC:2.1.1.282]	GO:0019762//glucosinolate catabolic process;GO:0080028//nitrile biosynthetic process;GO:0080027//response to herbivore	GO:0030246//carbohydrate binding	GO:0005737//cytoplasm
56	BraA05005165	BraA05005165	66 kDa	100%	14%	17	7	12	0.0063%	0.638428	-0.647403	0.00073	94.14	0	gi|685303795|ref|XP_009142609.1|	PREDICTED: L-gulonolactone oxidase [Brassica rapa] >gi|923621521|ref|XP_013747598.1| PREDICTED: L-gulonolactone oxidase 2 [Brassica napus] >gi|674953612|emb|CDX80043.1| BnaA05g01130D [Brassica napus]	30.5	9e-08	sp|Q9ZBU1|XYOA_STRCO	Probable xylitol oxidase OS=Streptomyces coelicolor (strain ATCC BAA-471 / A3(2) / M145) GN=xyoA PE=1 SV=1	88.96	5e-97	D7MYF0	D7MYF0_ARALL Predicted protein OS=Arabidopsis lyrata subsp. lyrata GN=ARALYDRAFT_655271 PE=4 SV=1	Rv1771	105	2e-23	COG0277	FAD/FMN-containing dehydrogenases	C	Energy production and conversion ;	K00225|1|9e-09|61.6|csl:COCSUDRAFT_38144|L-galactono-1,4-lactone dehydrogenase [EC:1.3.2.3]	GO:0055114//oxidation-reduction process;GO:0010014//meristem initiation;GO:0010359//regulation of anion channel activity;GO:0000041//transition metal ion transport;GO:0010089//xylem development;GO:0019853//L-ascorbic acid biosynthetic process;GO:0042546//cell wall biogenesis	GO:0050105//L-gulonolactone oxidase activity;GO:0003885//D-arabinono-1,4-lactone oxidase activity;GO:0050660//flavin adenine dinucleotide binding;GO:0008762//UDP-N-acetylmuramate dehydrogenase activity	GO:0005618//cell wall;GO:0005576//extracellular region;GO:0016020//membrane
57	BraA03003079	BraA03003079	95 kDa	100%	9.6%	51	7	17	0.019%	0.656598	-0.606918	0.00051	100	0	gi|685287321|ref|XP_009134596.1|	PREDICTED: uncharacterized protein LOC103858898 [Brassica rapa]	-	-	-	-	88.21	2e-135	Q0WLR9	Q0WLR9_ARATH Putative uncharacterized protein At3g01670 (Fragment) OS=Arabidopsis thaliana GN=At3g01670 PE=2 SV=1	-	-	-	-	-	-	-	K17609|1|3e-09|63.2|mdm:103421379|nucleoredoxin [EC:1.8.1.8]	-	GO:0043621//protein self-association	GO:0009507//chloroplast
58	BraA03003798	BraA03003798	32 kDa	100%	36%	29	7	18	0.011%	0.535887	-0.9	3.4e-05	100	0	gi|685289073|ref|XP_009135484.1|	PREDICTED: PYK10-binding protein 1-like [Brassica rapa] >gi|685289075|ref|XP_009135485.1| PREDICTED: PYK10-binding protein 1-like [Brassica rapa] >gi|674951092|emb|CDX82402.1| BnaA03g34190D [Brassica napus]	77.85	4e-163	sp|O04314|PYBP1_ARATH	PYK10-binding protein 1 OS=Arabidopsis thaliana GN=PBP1 PE=1 SV=1	84.23	0	D7L5P8	D7L5P8_ARALL Pyk10-binding protein 1 OS=Arabidopsis lyrata subsp. lyrata GN=PBP1 PE=4 SV=1	-	-	-	-	-	-	-	K13457|1|1e-06|53.5|obr:102710757|disease resistance protein RPM1	GO:0009753//response to jasmonic acid stimulus;GO:0009693//ethylene biosynthetic process;GO:0009414//response to water deprivation;GO:0006457//protein folding;GO:0042538//hyperosmotic salinity response;GO:0009733//response to auxin stimulus;GO:0019762//glucosinolate catabolic process;GO:0080028//nitrile biosynthetic process;GO:0010583//response to cyclopentenone;GO:0009738//abscisic acid mediated…	GO:0005507//copper ion binding;GO:0005509//calcium ion binding;GO:0005515//protein binding	GO:0005829//cytosol;GO:0009506//plasmodesma;GO:0005576//extracellular region;GO:0005634//nucleus
[truncated: 38 more rows]

## Sheet: Supplementary Table S4
Table S4. Differentially accumulated proteins between 7RTR and 4RTR.
[truncated: 175 more rows]

[truncated: 2 more sheets: Supplementary Table S5, Supplementary Table S6]
